# Supplementary material for: Characterization and expression profiles of miRNAs in the triploid hybrids of Brassica napus and Brassica rapa
Source: BMC Genomics. 2019 Aug 14;20:649. doi: 10.1186/s12864-019-6001-x (PMC6694508; doi:10.1186/s12864-019-6001-x)
Supplement: Supplementary file 2 — Table S2. The identified conserved miRNAs in B. napus, B. rapa and F1. (XLSX 23 kb) [file 12864_2019_6001_MOESM2_ESM.xlsx]

## Sheet: Conserved miRNAs
>aau-miR160
UGGCAUACAGGGAGCCAGGCA
>aau-miR168
AUUCAGUUGAUGCAAGGCGGGAUC
>ahy-miR156a
UGACAGAAGAGAGAGAGCAC
>ahy-miR398
UGUGUUCUCAGGUCACCCCU
>aly-miR156b-3p
GCUCACCUCUCUUUCUGUCAGU
>aly-miR156e-3p
GCUUACUCUCUCUCUGUCACC
>aly-miR158b-3p
UCCCAAAUGUAGACAAAGC
>aly-miR160b-3p
GCGUACAGAGUAGUCAAGCAUG
>aly-miR160c-3p
GCGUACAAGGAGCCAAGCAUG
>aly-miR161-5p.1
UUGAAAGUGACUACAUCGGGG
>aly-miR162a-5p
GGAGGCAGCGGUUCAUCGAUC
>aly-miR165a-5p
GAAUGUUGUCUGGAUCGAGG
>aly-miR165a-3p
UCGGACCAGGCUUCAUCCCC
>aly-miR165b-5p
GAAUGUUGUUUGGAUCGAGG
>aly-miR166g-5p
GGAAUGUUGUUUGGCUCGAGG
>aly-miR167c-3p
AGGUCAUGCUGGUAGUUUCAC
>aly-miR169d-3p
GCAAGUUGACCUUGGCUCUGU
>aly-miR169j-3p
GGCAGUCUCCUUGGCUAUC
>aly-miR172a-5p
GUGGCAUCAUCAAGAUUCACA
>aly-miR172e-3p
GAAUCUUGAUGAUGCUGCAU
>aly-miR319a-5p
AGAGCUUCCUUGAGUCCAUUC
>aly-miR319b-5p
AGAGCUUUCUUCGGUCCACUC
>aly-miR319c-5p
GGAGAUUCUUUCAGUCCAGUC
>aly-miR395b-5p
GUUCCCUUUAACGCUUCAUUG
>aly-miR395c-3p
CUGAAGUGUUUGGGGGGACUU
>aly-miR395e-5p
GUUCCUCUGAGCACUUCAUUG
>aly-miR399a-5p
GGGUAAGAUCUCUAUUGGCAGG
>aly-miR399d-5p
GGGCGAAUACUCCUAUGGCAGA
>aly-miR399g-5p
GGGCAAAUACUCCAUUGGCAGA
>aly-miR399h-5p
GGGCAAGAUCUCUAUUGGCAGG
>aly-miR400-3p
GACUUAUAAUAAUCUCAUGAA
>aly-miR408-5p
CAGGGAACAAGCAGAGCAUGG
>aly-miR825-5p
UCAAGCACCAGCUCGAAGAAGC
>aly-miR838-3p
UUUUCUUCUUCUUCUUGCACA
>aly-miR845a-3p
CGGCUCUGAUACCAGUUGAUG
>aly-miR845b-5p
UCAAUUGGUAUCAGAGCAACG
>ama-miR396-3p
AAGCUCAAGAAAGCUGUGGGA
>aqc-miR159
UUUGGACUGAAGGGAGCUCUA
>aqc-miR167
UCAAGCUGCCAGCAUGAUCUA
>aqc-miR171c
UAAUUGAACCGCACUAAUAUC
>aqc-miR171f
UAAUUGAGCCGUGCCAAUAUC
>ata-miR172a-5p
GCGGCACCAUCAAGAUUCACA
>ata-miR393-5p
UUCCAAAGGGAUCGCAUUGAU
>ata-miR395b-3p
AAGUGUUUGGGGGAACUC
>ath-miR156a-3p
GCUCACUGCUCUUUCUGUCAGA
>ath-miR156a-5p
UGACAGAAGAGAGUGAGCAC
>ath-miR156b-3p
UGCUCACCUCUCUUUCUGUCAGU
>ath-miR156c-3p
GCUCACUGCUCUAUCUGUCAGA
>ath-miR156f-3p
GCUCACUCUCUAUCCGUCACC
>ath-miR156g
CGACAGAAGAGAGUGAGCAC
>ath-miR156h
UGACAGAAGAAAGAGAGCAC
>ath-miR157a-3p
GCUCUCUAGCCUUCUGUCAUC
>ath-miR157a-5p
UUGACAGAAGAUAGAGAGCAC
>ath-miR157d
UGACAGAAGAUAGAGAGCAC
>ath-miR158a-3p
UCCCAAAUGUAGACAAAGCA
>ath-miR158b
CCCCAAAUGUAGACAAAGCA
>ath-miR159a
UUUGGAUUGAAGGGAGCUCUA
>ath-miR159b-3p
UUUGGAUUGAAGGGAGCUCUU
>ath-miR159c
UUUGGAUUGAAGGGAGCUCCU
>ath-miR160a-5p
UGCCUGGCUCCCUGUAUGCCA
>ath-miR160a-3p
GCGUAUGAGGAGCCAUGCAUA
>ath-miR160c-3p
CGUACAAGGAGUCAAGCAUGA
>ath-miR161.1
UGAAAGUGACUACAUCGGGGU
>ath-miR162a-5p
UGGAGGCAGCGGUUCAUCGAUC
>ath-miR162a-3p
UCGAUAAACCUCUGCAUCCAG
>ath-miR164a
UGGAGAAGCAGGGCACGUGCA
>ath-miR164b-3p
CAUGUGCCCAUCUUCACCAUC
>ath-miR164c-3p
CACGUGUUCUACUACUCCAAC
>ath-miR164c-5p
UGGAGAAGCAGGGCACGUGCG
>ath-miR165a-5p
GGAAUGUUGUCUGGAUCGAGG
>ath-miR165a-3p
UCGGACCAGGCUUCAUCCCCC
>ath-miR166a-5p
GGACUGUUGUCUGGCUCGAGG
>ath-miR166a-3p
UCGGACCAGGCUUCAUUCCCC
>ath-miR166e-5p
GGAAUGUUGUCUGGCACGAGG
>ath-miR167a-3p
GAUCAUGUUCGCAGUUUCACC
>ath-miR167a-5p
UGAAGCUGCCAGCAUGAUCUA
>ath-miR167c-5p
UAAGCUGCCAGCAUGAUCUUG
>ath-miR167c-3p
UAGGUCAUGCUGGUAGUUUCACC
>ath-miR167d
UGAAGCUGCCAGCAUGAUCUGG
>ath-miR168a-3p
CCCGCCUUGCAUCAACUGAAU
>ath-miR168a-5p
UCGCUUGGUGCAGGUCGGGAA
>ath-miR169a-5p
CAGCCAAGGAUGACUUGCCGA
>ath-miR169b-3p
GGCAAGUUGUCCUUCGGCUACA
>ath-miR169b-5p
CAGCCAAGGAUGACUUGCCGG
>ath-miR169d
UGAGCCAAGGAUGACUUGCCG
>ath-miR169f-3p
GCAAGUUGACCUUGGCUCUGC
>ath-miR169g-3p
UCCGGCAAGUUGACCUUGGCU
>ath-miR170-5p
UAUUGGCCUGGUUCACUCAGA
>ath-miR170-3p
UGAUUGAGCCGUGUCAAUAUC
>ath-miR171a-3p
UGAUUGAGCCGCGCCAAUAUC
>ath-miR171b-5p
AGAUAUUAGUGCGGUUCAAUC
>ath-miR171b-3p
UUGAGCCGUGCCAAUAUCACG
>ath-miR171c-5p
AGAUAUUGGUGCGGUUCAAUC
>ath-miR172a
AGAAUCUUGAUGAUGCUGCAU
>ath-miR172b-5p
GCAGCACCAUUAAGAUUCAC
>ath-miR172c
AGAAUCUUGAUGAUGCUGCAG
>ath-miR172e-3p
GGAAUCUUGAUGAUGCUGCAU
>ath-miR2111a-3p
GUCCUCGGGAUGCGGAUUACC
>ath-miR2111a-5p
UAAUCUGCAUCCUGAGGUUUA
>ath-miR319a
UUGGACUGAAGGGAGCUCCCU
>ath-miR319c
UUGGACUGAAGGGAGCUCCUU
>ath-miR390a-5p
AAGCUCAGGAGGGAUAGCGCC
>ath-miR390a-3p
CGCUAUCCAUCCUGAGUUUCA
>ath-miR390b-3p
CGCUAUCCAUCCUGAGUUCC
>ath-miR391-5p
UUCGCAGGAGAGAUAGCGCCA
>ath-miR391-3p
ACGGUAUCUCUCCUACGUAGC
>ath-miR393a-5p
UCCAAAGGGAUCGCAUUGAUCC
>ath-miR393b-3p
AUCAUGCGAUCUCUUUGGAUU
>ath-miR394a
UUGGCAUUCUGUCCACCUCC
>ath-miR394b-3p
AGGUGGGCAUACUGCCAAUAG
>ath-miR395a
CUGAAGUGUUUGGGGGAACUC
>ath-miR395b
CUGAAGUGUUUGGGGGGACUC
>ath-miR396a-3p
GUUCAAUAAAGCUGUGGGAAG
>ath-miR396a-5p
UUCCACAGCUUUCUUGAACUG
>ath-miR396b-5p
UUCCACAGCUUUCUUGAACUU
>ath-miR396b-3p
GCUCAAGAAAGCUGUGGGAAA
>ath-miR397a
UCAUUGAGUGCAGCGUUGAUG
>ath-miR397b
UCAUUGAGUGCAUCGUUGAUG
>ath-miR398a-3p
UGUGUUCUCAGGUCACCCCUU
>ath-miR398b-3p
UGUGUUCUCAGGUCACCCCUG
>ath-miR399a
UGCCAAAGGAGAUUUGCCCUG
>ath-miR399b
UGCCAAAGGAGAGUUGCCCUG
>ath-miR399c-5p
GGGCAUCUUUCUAUUGGCAGG
>ath-miR399d
UGCCAAAGGAGAUUUGCCCCG
>ath-miR399f
UGCCAAAGGAGAUUUGCCCGG
>ath-miR400
UAUGAGAGUAUUAUAAGUCAC
>ath-miR403-5p
UGUUUUGUGCUUGAAUCUAAUU
>ath-miR403-3p
UUAGAUUCACGCACAAACUCG
>ath-miR408-5p
ACAGGGAACAAGCAGAGCAUG
>ath-miR408-3p
AUGCACUGCCUCUUCCCUGGC
>ath-miR5658
AUGAUGAUGAUGAUGAUGAAA
>ath-miR8175
GAUCCCCGGCAACGGCGCCA
>ath-miR8176
GGCCGGUGGUCGCGAGAGGGA
>ath-miR824-5p
UAGACCAUUUGUGAGAAGGGA
>ath-miR824-3p
CCUUCUCAUCGAUGGUCUAGA
>ath-miR828
UCUUGCUUAAAUGAGUAUUCCA
>ath-miR845a
CGGCUCUGAUACCAAUUGAUG
>ath-miR858a
UUUCGUUGUCUGUUCGACCUU
>ath-miR858b
UUCGUUGUCUGUUCGACCUUG
>atr-miR390.1
UAAAGCUCAGGAGGGAUAGCG
>bdi-miR156f-3p
GCUCACUGCUCUAUCUGUCAGC
>bdi-miR159a-3p
CUUGGAUUGAAGGGAGCUCU
>bdi-miR162
UCGAUAAACCUCUGCAUCCGG
>bdi-miR169m
UAGCCAAGGAUGACUUGCCG
>bdi-miR5054
UCCCCACGGUCGGCGCCA
>bdi-miR845
UGCUCUGAUACCAAUUGUUGG
>bna-miR1140
ACAGCCUAAACCAAUCGGAGC
>bna-miR161
UCAAUGCACUGAAAGUGACUA
>bna-miR162a
UCGAUAAACCUGUGCAUCCAG
>bna-miR167d
UGAAGCUGCCAGCAUGAUCU
>bna-miR168b
UCGCUUGGUGCAGGUCGAGAA
>bna-miR169m
UGAGCCAAAGAUGACUUGCCG
>bna-miR2111b-3p
AUCCUCGGGAUACAGAUUACC
>bna-miR2111c
UAAUCUGCAUCCUGGGGUUUA
>bna-miR6029
UGGGGUUGUGAUUUCAGGCUU
>bna-miR6030
UCCACCCAUACCAUACAGACCC
>bna-miR6031
AAGAGGUUCGGAGCGGUUUGAAGC
>bna-miR6033
UGAACCAGAUAGAGUGGGACU
>bna-miR6034
UCUGAUGUAUAUAGCUUUGGG
>bna-miR6035
UGGAGUAGAAAAUGCAGUCGU
>bna-miR6036
AUAGUACUAGUACUUGCAUGAUCA
>bna-miR860
UCAAUACAUUGGACUACAUAU
>bol-miR398a-5p
GGAGUGUCAUGAGAACACGGA
>bol-miR9408
GUUUCAUCUUAGAGAAUGUUGUC
>bol-miR9409
UUUUGUUCAUGACUGCAUUUUC
>bra-miR158-3p
UUUCCAAAUGUAGACAAAGCA
>bra-miR158-5p
CUUUGUCUAUCGUUUGGAAAAG
>bra-miR161-3p
GUCACUUUCAAUGCGUUGAUC
>bra-miR164e-3p
CACGUGCUCCCCUCCUCCAAC
>bra-miR168a-3p
CCCGCCUUGUAUCAAGUGAAU
>bra-miR172c-5p
GCAUCAUCAUCAAGAUUCAGA
>bra-miR172d-5p
GCAGCAUCAUUAAGAUUCACA
>bra-miR1885a
CAUCAAUGAAAGGUAUGAUUCC
>bra-miR1885b
UACAUCUUCUCCGCGGAAGCUC
>bra-miR2111b-3p
AUCCUCGGGAUACGGAUUACC
>bra-miR390-3p
CGCUGUCCAUCCUGAGUUUCA
>bra-miR398-5p
GGGUCGACAUGAGAACACAUG
>bra-miR400-3p
GACUUAUAAUGAUCUCAUGAA
>bra-miR403-5p
UGUUUUGUGCGUGAAUCUAAUU
>bra-miR408-3p
UGCUUGUUCCCUGUCUCUCUC
>bra-miR408-5p
GGGAGCCAGGGAAGAGGCAGU
>bra-miR5654a
AUAAAUCCCAAGCAUCAUCCA
>bra-miR5711
UGUUUUGUGGGUUUCUACCGA
>bra-miR5712
AAUAUUAAUAUAAUUGGUGAG
>bra-miR5715
ACGUGAUAAGCCUCUGAAGAA
>bra-miR5716
UUGGAUAAUUGAAGAUAUAAA
>bra-miR5717
GUUUGGAUUGUUUGCCUUGGC
>bra-miR5718
UCAGAACCAAACACAGAACAAG
>bra-miR5719
UUGUGAUGAUAAUACGACUUC
>bra-miR5721
AAAAAUGGAGUGAGAAAUGGA
>bra-miR5722
UGAAAUAGAGUCAUGUGGAACG
>bra-miR5723
AAUGUGCUGCAAUAUCUCUGC
>bra-miR5724
AACCGCCGGUUUGAUAAUAGC
>bra-miR5725
AUUUGGCACAAUCUGAUCUGC
>bra-miR5726
CAAAGGUUGCUUGAAUAAGGU
>bra-miR6032-5p
AACAUGGAGCAUCAACAGAUC
>bra-miR6032-3p
UCUGCUGGUCGUUCCAUGUUAA
>bra-miR860-5p
AUGUAGUCCAAUCUAUUGAAG
>bra-miR9408-3p
UUUCAUCUUAGAGAAUGUUGUU
>bra-miR9408-5p
CAACAGUCUCAGGAUGGAAAA
>bra-miR9552a-5p
CUAUCGGUCUACUCGGUCAGC
>bra-miR9552a-3p
UGACCAAGUAGACCGAUAGUC
>bra-miR9552b-5p
CUAUCGGUCUACUUGGUCAGC
>bra-miR9552b-3p
UGACCGAGUAGACCGAUAGUC
>bra-miR9553-3p
UAAUCAGCUCCAGCUAUGUACA
>bra-miR9554-5p
GAAUGAUACUUGGAUAUAAUC
>bra-miR9554-3p
UCAUAUCCAAGUAUCAUUCCU
>bra-miR9555a-5p
UUCUAAGCUUUACGGGAAACC
>bra-miR9555a-3p
UUUCCCGUAAAGCUUAGAACC
>bra-miR9555b-5p
UGUAAUUGCGGGGUUCUAAGC
>bra-miR9556-5p
GUCAAUUGGUGAUAGUAGUUC
>bra-miR9556-3p
UCUACUUUCACCAAUUGGCCU
>bra-miR9557-5p
UUUUGCGUUUCAACUCGGUCC
>bra-miR9557-3p
GCUGAGUUGGAACGCAAAAUC
>bra-miR9558-3p
UUGCAAGCCAGACAUUUCCUUU
>bra-miR9558-5p
AGAGAUGUCUGGCUUGCAACA
>bra-miR9559-5p
UUUGGAUUUUGGUCAUUGUUG
>bra-miR9559-3p
ACAAUGAACGAAAUCCAAAUC
>bra-miR9560a-3p
UCAUAUUAGUUCUACCUCCUGUUG
>bra-miR9560a-5p
ACAGGUGGUGGAACAAAUAUGAGU
>bra-miR9560b-3p
UCAUAUUAGUUCUACCUCCUGCUG
>bra-miR9561-5p
UGAGUCUCUCACCAGUCUUUCAC
>bra-miR9561-3p
GAGAGACUCUGAAAGACUCACC
>bra-miR9562-5p
ACUAUGCAAUUGUGAACAAAC
>bra-miR9563a-3p
UAAAAGUUAAGAGACAAGUUA
>bra-miR9563a-5p
ACCCGUCUCUUAAUUUUUAAC
>bra-miR9563b-5p
AAGAACUCGUCUCUUAACUUUUAA
>bra-miR9564-5p
ACAAAACGAUUACACAGCUCGGUC
>bra-miR9565-5p
UCUCGUUCUCUCGUUUCAGCU
>bra-miR9566-5p
UUGUUGACAAAUACUUAGGCUC
>bra-miR9566-3p
GAGCCUAAGUAUUUGUCAACAAUG
>bra-miR9567-5p
UAAACAACACAUAUAGUUUGC
>bra-miR9568-5p
UGCGGAUAUCUUAGGAUGAGGU
>bra-miR9568-3p
UCAUCGUAAGAGAUCUGCAUU
>bra-miR9569-3p
ACACAGGAACAAUACUAACUCAUU
>cca-miR156b
UGACAGAAGAGAGUGAGCAUA
>cca-miR171
UGAUUGAGCCGCACCAAUAUC
>cca-miR390
AAGCUCAGGAGGGAUAGCGUC
>cca-miR393
UCCAAAGGAAUCGCAUUGAUCC
>cca-miR395a
UUGAAGUGUUUGGGGGGACUC
>cca-miR396a-3p
GUUCAAGAAAGCUGUGGGAAA
>cca-miR396c
UUCAAGAAAGCUGUGGGAAAA
>cln-miR162
UUGAUAAACCUCUGCAUCCAG
>cme-miR166i
UCGGACCAGGCUUCAUUCUC
>cme-miR169q
UGAGCCAAAGAUGACUUGCCU
>cme-miR399d
UGCCAAAGGAGAGUUGCCCUU
>cme-miR399g
AGGGCUUCUCUCCAUUGGCAGG
>cme-miR858
UCUCGUUGUCUGUUCGACCUU
>cpa-miR166e
GGACCAGGCUUCAUUCCCC
>cpa-miR8155
UAACCUGGCUCUGAUACCA
>csi-miR160
GCCUGGCUCCCUGUAUGCCAU
>ctr-miR171
UUGAGCCGCGUCAAUAUCUCC
>far-miR164a
UGGAGAAGCAGGGCACUUGCU
>ghr-miR169b
CAGCCAAGGAUGAUUUGCCGG
>gma-miR1511
AACCAGGCUCUGAUACCAUG
>gma-miR156g
ACAGAAGAUAGAGAGCACAG
>gma-miR156p
UUGACAGAAGAAAGGGAGCAC
>gma-miR160a-3p
GCGUAUGAGGAGCCAAGCAUA
>gma-miR160b
UGCCUGGCUCCCUGUAUGCC
>gma-miR164b
UGGAGAAGCAGGGCACGUGC
>gma-miR166m
CGGACCAGGCUUCAUUCCCC
>gma-miR166u
UCUCGGACCAGGCUUCAUUC
>gma-miR167h
AUCAUGCUGGCAGCUUCAACUGGU
>gma-miR167i
UCAUGCUGGCAGCUUCAACUGGU
>gma-miR168b
UCGCUUGGUGCAGGUCGGG
>gma-miR169c
AAGCCAAGGAUGACUUGCCGA
>gma-miR169e
AGCCAAGGAUGACUUGCCGG
>gma-miR169u
CAGCCAAGGAUGACUUGCCGU
>gma-miR169v
CAGCCAAGGAUGACUUGCC
>gma-miR171a
UGAGCCGUGCCAAUAUCACGA
>gma-miR171m
UUGAGCCGCGUCAAUAUCUCA
>gma-miR171n
UUGAGCCGCGUCAAUAUCUUA
>gma-miR172d
GGAAUCUUGAUGAUGCUGCAGCAG
>gma-miR319q
UGGACUGAAGGGAGCUCCUUC
>gma-miR390a-3p
CGCUAUCCAUCCUGAGUUUC
>gma-miR390b-5p
AAGCUCAGGAGGGAUAGCACC
>gma-miR390e
AGCUCAGGAGGGAUAGCGCC
>gma-miR396a-3p
UUCAAUAAAGCUGUGGGAAG
>gma-miR396b-3p
GCUCAAGAAAGCUGUGGGAGA
>gma-miR396h
UCCACAGCUUUCUUGAACUG
>gma-miR403a
UUAGAUUCACGCACAAACUUG
>gma-miR408d
UGCACUGCCUCUUCCCUGGC
>gma-miR4995
AGGCAGUGGCUUGGUUAAGGG
>gma-miR5368
GGACAGUCUCAGGUAGACA
>gma-miR6300
GUCGUUGUAGUAUAGUGG
>gra-miR166d
UGAUGGGAAUGUUGUUUGGCU
>gra-miR167c
UCAGAUGAAGCUGCCAGCAUGA
>han-miR3630-3p
UGUGGGAAUCUCUCUGAUGCUU
>hbr-miR156
UUGACAGAAGAUAGAGAGC
>hbr-miR159b
UUGCAUAUCUCAGGAGCUUCA
>hbr-miR396a
CACAGCUUUCUUGAACUUUCU
>hbr-miR6173
AGCCGUAAACGAUGGAUACU
>hci-miR156a
UGACAGAAGAGAGUGAGUAC
>hci-miR164a
UGGAGAAGCAGGGCACGUGAA
>htu-miR171a
UGAUUGAGCCGUGCCAAUAU
>lus-miR159b
UUUGGAUUGAAGGGAGCUCUC
>lus-miR172j
GCAGCAUCAUCAAGAUUCCCA
>mdm-miR1511
ACCUAGCUCUGAUACCAUGAA
>mdm-miR156ad
UGACAGAAGAAAGUGAGCAC
>mdm-miR159a
CUUGGAUUGAAGGGAGCUCC
>mdm-miR396a
UUCCACAGCUUUCUUGAACAG
>mes-miR166i
UUGGACCAGGCUUCAUUCCCC
>mes-miR171d
AUGAGCCGUGCCAAUAUCACG
>mtr-miR156g-5p
UUGACAGAAGAUAGAGGGCAC
>mtr-miR156g-3p
GCUCUCUAGACUUCUGUCAUC
>mtr-miR156j
UGACAGAAGAGGGUGAGCAC
>mtr-miR166b
UCGGACCAGGCUUCAUUCCUA
>mtr-miR166d
UCGGGCCAGGCUUCAUCCCCC
>mtr-miR169d-5p
AAGCCAAGGAUGACUUGCCGG
>mtr-miR169e-5p
GAGCCAAGGAUGACUUGCCGG
>mtr-miR169h
UGAGCCAAAGAUGACUUGCCGG
>mtr-miR171b
UGAUUGAGCCGCGUCAAUAUC
>mtr-miR172d-5p
AGUGGAGCAUCAUCAAGAUUCACA
>mtr-miR319a-3p
UUGGACUGAAGGGAGCUCCC
>mtr-miR395a
AUGAAGUGUUUGGGGGAACUC
>mtr-miR395g
UUGAAGUGUUUGGGGGAACUC
>nta-miR156f
UGACAGAAGAGAAUGAGCAC
>nta-miR397
AUUGAGUGCAGCGUUGAUGU
>osa-miR156k
UGACAGAAGAGAGAGAGCACA
>osa-miR156l-5p
CGACAGAAGAGAGUGAGCAUA
>osa-miR159a.1
UUUGGAUUGAAGGGAGCUCUG
>osa-miR159c
AUUGGAUUGAAGGGAGCUCCA
>osa-miR159f
CUUGGAUUGAAGGGAGCUCUA
>osa-miR160e-5p
UGCCUGGCUCCCUGUAUGCCG
>osa-miR160f-5p
UGCCUGGCUCCCUGAAUGCCA
>osa-miR162b
UCGAUAAGCCUCUGCAUCCAG
>osa-miR164c
UGGAGAAGCAGGGUACGUGCA
>osa-miR164d
UGGAGAAGCAGGGCACGUGCU
>osa-miR164e
UGGAGAAGCAGGGCACGUGAG
>osa-miR166b-5p
GGAAUGUUGUCUGGCUCGGGG
>osa-miR166d-5p
GGAAUGUUGUCUGGCUCGAGG
>osa-miR166e-3p
UCGAACCAGGCUUCAUUCCCC
>osa-miR166g-3p
UCGGACCAGGCUUCAUUCCUC
>osa-miR166h-5p
GGAAUGUUGGCUGGCUCGAGG
>osa-miR166k-3p
UCGGACCAGGCUUCAAUCCCU
>osa-miR166m
UCGGACCAGGCUUCAUUCCCU
>osa-miR167d-5p
UGAAGCUGCCAGCAUGAUCUG
>osa-miR168a-5p
UCGCUUGGUGCAGAUCGGGAC
>osa-miR169e
UAGCCAAGGAUGACUUGCCGG
>osa-miR171b
UGAUUGAGCCGUGCCAAUAUC
>osa-miR171i-3p
GGAUUGAGCCGCGUCAAUAUC
>osa-miR172d-5p
GCAGCACCAUCAAGAUUCAC
>osa-miR1863a
AGCUCUGAUACCAUGUUAGAUUAG
>osa-miR319a-3p.2-3p
UUGGACUGAAGGGUGCUCCC
>osa-miR393a
UCCAAAGGGAUCGCAUUGAUC
>osa-miR395b
GUGAAGUGUUUGGGGGAACUC
>osa-miR396a-3p
GUUCAAUAAAGCUGUGGGAA
>osa-miR397b
UUAUUGAGUGCAGCGUUGAUG
>osa-miR399a
UGCCAAAGGAGAAUUGCCCUG
>osa-miR399e
UGCCAAAGGAGAUUUGCCCAG
>osa-miR399i
UGCCAAAGGAGAGCUGCCCUG
>osa-miR399j
UGCCAAAGGAGAGUUGCCCUA
>osa-miR408-3p
CUGCACUGCCUCUUCCCUGGC
>osa-miR5083
AGACUACAAUUAUCUGAUCA
>osa-miR5153
UGGAUUCCACUGACACGUAGACGU
>osa-miR5538
ACUGAACUCAAUCACUUGCUGC
>pab-miR1863
AGCUCUGAUACCAUGUUAGAUU
>pab-miR3711
UGGCGCUAGAAGGAGGGCCU
>pab-miR397
UCAUUGAGUGCAGCGUUGACG
>pde-miR159
UUUGGUUUGAAGGGAGCUCUA
>ppe-miR1511-3p
ACCUGGCUCUGAUACCAUAAC
>ppe-miR393a
CAUCCAAAGGGAUCGCAUUGA
>ppe-miR395a-3p
CUGAAGUGUUUGGGGGGACCC
>ppe-miR396a
UUCCACAGCUUUCUUGAACGU
>ppe-miR858
CUCGUUGUCUGUUCGACCUUG
>ppt-miR160b
CGCCUGGCUCCCUGUAUGCCA
>ppt-miR160c
CGCCUGGCUCCCUGCAUGCCA
>ppt-miR160g
UGCCUGGCUCCUUGUAUGCCA
>ppt-miR166j
UCCGGACCAGGCUUCAUUCCC
>ppt-miR171b
UUGAGCCGCGCCAAUAUCACA
>ppt-miR319a
CUUGGACUGAAGGGAGCUCC
>ppt-miR390c-5p
GAGCUCAGGAGGGAUAGCGCC
>ppt-miR408b
UGCACUGCCUCUUCCCUGGCU
>ppt-miR894
CGUUUCACGUCGGGUUCACC
>pta-miR159a
UUGGAUUGAAGGGAGCUCCA
>pta-miR159c
CUUGGAUUGAAGGGAGCUCCC
>pta-miR166c
CCGGACCAGGCUUCAUCCCAG
>pta-miR319
UUGGACUGAAGGGAGCUCC
>ptc-miR156k
UGACAGAAGAGAGGGAGCAC
>ptc-miR156l
UUGACAGAAGAUGGAGAGCAC
>ptc-miR160g
UGCCUGGCUCCCUGGAUGCCA
>ptc-miR160h
UGCCUGGCUCCCUGCAUGCCA
>ptc-miR166n
UCGGACCAGGCUUCAUUCCUU
>ptc-miR166p
UCGGACCAGGCUCCAUUCCUU
>ptc-miR167f-5p
UGAAGCUGCCAGCAUGAUCUU
>ptc-miR167f-3p
AGAUCAUGUGGCAGUUUCACC
>ptc-miR167h-5p
UGAAGCUGCCAACAUGAUCUG
>ptc-miR169s
UCAGCCAAGGAUGACUUGCCG
>ptc-miR171c
AGAUUGAGCCGCGCCAAUAUC
>ptc-miR171k
GGAUUGAGCCGCGCCAAUAUC
>ptc-miR172b-5p
GGAGCAUCAUCAAGAUUCACA
>ptc-miR2111a
UAAUCUGCAUCCUGAGGUUUG
>ptc-miR319e
UUGGACUGAAGGGAGCUCCU
>ptc-miR319i
UUGGGCUGAAGGGAGCUCCC
>ptc-miR396e-3p
CUCAAGAAAGCUGUGGGAGA
>ptc-miR396f
UUCCACGGCUUUCUUGAACUG
>ptc-miR396g-5p
UUCCACGGCUUUCUUGAACUU
>ptc-miR396g-3p
CUCAAGAAAGCCGUGGGAAAA
>ptc-miR397b
CCAUUGAGUGCAGCGUUGAUG
>ptc-miR399h
UGCCAAAGGAGAGUUUCCCUG
>ptc-miR399j
UGCCAAAGGAGAUUUGUCCGG
>ptc-miR6478
CCGACCUUAGCUCAGUUGGUG
>rgl-miR5139
AAACCUGGCUCUGAUACCA
>rgl-miR5141
AGACCCGACGCGACUGACAGAUAA
>sbi-miR172b
GGAAUCUUGAUGAUGCUGCA
>sly-miR167b-5p
UAAAGCUGCCAGCAUGAUCUGG
>sly-miR168a-3p
CCUGCCUUGCAUCAACUGAAU
>sly-miR171d
UUGAGCCGCGCCAAUAUCAC
>sly-miR394-3p
AGGUGGGCAUACUGUCAACA
>smo-miR1088-5p
CAGAAGAAAGAGAGCACGCAU
>smo-miR171b
UGAGCCGUGCCAAUAUCACAU
>sof-miR159c
CUUGGAUUGAAGGGAGCUCCU
>sof-miR159e
UUUGGAUUGAAAGGAGCUCUU
>stu-miR156f-5p
CUGACAGAAGAGAGUGAGCA
>stu-miR171b-3p
UUGAGCCGCGUCAAUAUCUCU
>stu-miR172c-3p
AGAAUCUUGAUGAUGCUGC
>stu-miR393-3p
AUCAUGCGAUCUCUUCGGAAU
>tae-miR167b
UGAAGCUGACAGCAUGAUCUA
>tae-miR395b
UGAAGUGUUUGGGGGAACUC
>vun-miR164
UGGAGAAGGGGAGCACGUGCA
>vvi-miR156e
UGACAGAGGAGAGUGAGCAC
>vvi-miR166a
UCGGACCAGGCUUCAUUCC
>vvi-miR167c
UGAAGCUGCCAGCAUGAUCUC
>vvi-miR169l
GAGCCAAGGAUGACUUGCCGU
>vvi-miR169o
GAGCCAAGGAUGACUUGCCGC
>vvi-miR171f
UUGAGCCGCGCCAAUAUCACU
>vvi-miR171h
UGGUUGAGCCGCGCCAAUAUC
>vvi-miR2111-5p
UAAUCUGCAUCCUGAGGUCUA
>vvi-miR3630-3p
UUUGGGAAUCUCUCUGAUGCAC
>vvi-miR396a
UUCCACAGCUUUCUUGAACUA
>vvi-miR396b
UUCCACAGCUUUCUUGAACU
>vvi-miR399i
CGCCAAAGGAGAGUUGCCCUG
>vvi-miR845c
AGGCUCUGAUACCAAUUGAUG
>vvi-miR845d
UGGCUCUGAUACCAAUUGAUG
>zma-miR156h-3p
GCUCACUGCUCUUUCUGUCAUC
>zma-miR156k-5p
UGACAGAAGAGAGCGAGCAC
>zma-miR159h-3p
UUUGGAGUGAAGGGAGCUCUG
>zma-miR162-3p
UCGAUAAACCUCUGCAUCCA
>zma-miR164h-5p
UGGAGAAGCAGGGCACGUGUG
>zma-miR166h-3p
UCGGACCAGGCUUCAUUCCC
>zma-miR168b-3p
CCCGCCUUGCAUCAAGUGAA
>zma-miR171a-3p
UGAUUGAGCCGCGCCAAUAU
>zma-miR171b-5p
GAUAUUGGCGCGGUUCAAUC
>zma-miR171b-3p
UUGAGCCGUGCCAAUAUCAC
>zma-miR171c-3p
UGACUGAGCCGUGCCAAUAUC
>zma-miR172c-5p
CAGCACCACCAAGAUUCACA
>zma-miR172d-5p
CAGCACCAUCAAGAUUCACA
>zma-miR393b-3p
AUCAAUGCGAUCCUUUUGGAGG
>zma-miR396g-5p
UCCCACAGCUUUAUUGAACUG
>zma-miR396g-3p
GUUCAAGAAAGCUGUGGAAGA
>zma-miR399g-3p
UGCCAAAGGGGAUUUGCCCGG
