# Supplementary material for: Characterization and expression profiles of miRNAs in the triploid hybrids of Brassica napus and Brassica rapa
Source: BMC Genomics. 2019 Aug 14;20:649. doi: 10.1186/s12864-019-6001-x (PMC6694508; doi:10.1186/s12864-019-6001-x)
Supplement: Supplementary file 3 — Table S3. The identified miRNA families in B. napus, B. rapa and F1. (XLSX 35 kb) [file 12864_2019_6001_MOESM3_ESM.xlsx]

## Sheet: miRNA_family
	MIR158	MIR164	MIR319	MIR8674	MIR838	MIR166	MIR3630	MIR390	MIR169_1	MIR169_2	MIR159	MIR845_1	MIR9408	MIR9560	MIR397	MIR162_1	MIR1885	MIR172	MIR9563	MIR9555	MIR9552	MIR398	MIR168	MIR824	MIR1122	MIR529	MIR403	MIR396	MIR396_2	MIR5654	MIR391	MIR1140	MIR160	MIR167_2	MIR1509	MIR5298	MIR161	MIR1511	MIR845_2	MIR399	MIR482	MIR5292	MIR408_2	MIR1082	MIR395	MIR8005	MIR164_2	MIR162_2	MIR408
	aly-MIR158b ath-MIR158a ath-MIR158b bra-MIR158 novel_211 novel_181	aly-MIR164a aly-MIR164c ata-MIR164a ata-MIR164b ata-MIR164c ath-MIR164a ath-MIR164b ath-MIR164c bdi-MIR164a bdi-MIR164c bdi-MIR164f bra-MIR164e gma-MIR164b osa-MIR164c osa-MIR164d osa-MIR164e rgl-MIR164 sly-MIR164a sly-MIR164b vun-MIR164 zma-MIR164a zma-MIR164b zma-MIR164c zma-MIR164d zma-MIR164f zma-MIR164g zma-MIR164h novel_78	mtr-MIR319c ptc-MIR319i	gra-MIR8674b	aly-MIR838	aly-MIR165a aly-MIR165b aly-MIR166f aly-MIR166g ata-MIR166b ata-MIR166c ata-MIR5168 ath-MIR165a ath-MIR166a ath-MIR166e bdi-MIR166a bdi-MIR166h bdi-MIR166i cme-MIR166i cpa-MIR166e gma-MIR166i gma-MIR166m gma-MIR166u gra-MIR166c gra-MIR166d mes-MIR166i mtr-MIR166b mtr-MIR166d osa-MIR166a osa-MIR166b osa-MIR166c osa-MIR166d osa-MIR166e osa-MIR166g osa-MIR166h osa-MIR166j osa-MIR166k osa-MIR166l osa…	han-MIR3630 vvi-MIR3630	ath-MIR390a ath-MIR390b atr-MIR390 bra-MIR390 cca-MIR390 gma-MIR390a gma-MIR390b gma-MIR390e osa-MIR390 ppt-MIR390c ptc-MIR390d stu-MIR390 novel_195 novel_148 novel_124	aly-MIR169j osa-MIR169e zma-MIR169p	aly-MIR169c aly-MIR169d ata-MIR169f ata-MIR169h ath-MIR169a ath-MIR169b ath-MIR169d ath-MIR169f ath-MIR169g bdi-MIR169a bdi-MIR169c bdi-MIR169m bna-MIR169m ghr-MIR169b gma-MIR169c gma-MIR169u gma-MIR169v mtr-MIR169d mtr-MIR169e mtr-MIR169l ptc-MIR169b ptc-MIR169n ptc-MIR169s vvi-MIR169l vvi-MIR169o zma-MIR169a zma-MIR169c novel_222 novel_223 novel_212	aly-MIR159a aly-MIR159c aly-MIR319a aly-MIR319b aly-MIR319c aqc-MIR159 ata-MIR319 ath-MIR159a ath-MIR159b ath-MIR159c ath-MIR319a ath-MIR319c bdi-MIR159a bdi-MIR159b bdi-MIR319a gma-MIR159a gma-MIR159e gma-MIR319q hbr-MIR159b lus-MIR159b mdm-MIR159a mdm-MIR159c mtr-MIR319a mtr-MIR319b osa-MIR159a osa-MIR159c osa-MIR159f osa-MIR319a pde-MIR159 ppt-MIR319a ppt-MIR319d pta-MIR159a pta-MIR159c pta-MI…	aly-MIR845a aly-MIR845b ath-MIR845a	bol-MIR9408 bra-MIR9408	bra-MIR9560a bra-MIR9560b	aly-MIR397a aly-MIR397b ath-MIR397a ath-MIR397b bdi-MIR397b gma-MIR397b mtr-MIR397 nta-MIR397 osa-MIR397b pab-MIR397 ptc-MIR397b sbi-MIR397 tae-MIR397	aly-MIR162a ath-MIR162a bna-MIR162a cln-MIR162	bra-MIR1885a bra-MIR1885b	aly-MIR172a aly-MIR172e ata-MIR172a ath-MIR172a ath-MIR172b ath-MIR172c ath-MIR172d ath-MIR172e bra-MIR172c bra-MIR172d cme-MIR172f csi-MIR172a gma-MIR172b gma-MIR172d gma-MIR172h gra-MIR172a gra-MIR172b lus-MIR172j mes-MIR172c mtr-MIR172d osa-MIR172d ptc-MIR172b ptc-MIR172h sbi-MIR172b stu-MIR172a stu-MIR172c stu-MIR172e tcc-MIR172d vvi-MIR172a vvi-MIR172b zma-MIR172c zma-MIR172d	bra-MIR9563a bra-MIR9563b	bra-MIR9555a bra-MIR9555b	bra-MIR9552a bra-MIR9552b	ahy-MIR398 aly-MIR398a aly-MIR398b ath-MIR398a ath-MIR398b bdi-MIR398b bol-MIR398a bra-MIR398 hbr-MIR398 mtr-MIR398a pta-MIR398 stu-MIR398b novel_214 novel_151	aau-MIR168 ath-MIR168a ath-MIR168b bna-MIR168b bra-MIR168a gma-MIR168b osa-MIR168a sly-MIR168a zma-MIR168a zma-MIR168b novel_41 novel_7	ath-MIR824	tae-MIR1122a	aqc-MIR529	aly-MIR403a ath-MIR403 bra-MIR403 gma-MIR403a ptc-MIR403c	ama-MIR396 ath-MIR396a ath-MIR396b cca-MIR396a cca-MIR396c csi-MIR396c gma-MIR396a gma-MIR396b gma-MIR396d gma-MIR396f gma-MIR396g gma-MIR396h gma-MIR396j hbr-MIR396a mdm-MIR396a mtr-MIR396c osa-MIR396a osa-MIR396c pde-MIR396 ppe-MIR396a ptc-MIR396e ptc-MIR396f ptc-MIR396g smo-MIR396 stu-MIR396 vvi-MIR396a vvi-MIR396b zma-MIR396e zma-MIR396g novel_145 novel_154	osa-MIR396g	bra-MIR5654a	ath-MIR391	bna-MIR1140	aau-MIR160 ahy-MIR160 aly-MIR160b aly-MIR160c ata-MIR160a ata-MIR160b ath-MIR160a ath-MIR160c csi-MIR160 ghr-MIR160 gma-MIR160a gma-MIR160b han-MIR160a mtr-MIR160f osa-MIR160a osa-MIR160c osa-MIR160d osa-MIR160e osa-MIR160f ppt-MIR160b ppt-MIR160c ppt-MIR160g ptc-MIR160e ptc-MIR160g ptc-MIR160h zma-MIR160c zma-MIR160d zma-MIR160f	aly-MIR167c ath-MIR167c zma-MIR167g	mtr-MIR1509a	mtr-MIR5298a	aly-MIR161 ath-MIR161 bna-MIR161 bra-MIR161	mdm-MIR1511 ppe-MIR1511	vvi-MIR845d	aly-MIR399a aly-MIR399b aly-MIR399d aly-MIR399f aly-MIR399g aly-MIR399h ata-MIR399a ata-MIR399b ath-MIR399a ath-MIR399b ath-MIR399c ath-MIR399d ath-MIR399f cme-MIR399d cme-MIR399f cme-MIR399g gra-MIR399 mtr-MIR399s osa-MIR399a osa-MIR399e osa-MIR399i osa-MIR399j ptc-MIR399h ptc-MIR399j stu-MIR399a stu-MIR399i vvi-MIR399i zma-MIR399a zma-MIR399c zma-MIR399d zma-MIR399e zma-MIR399g zma-MIR399h zma-…	aqc-MIR482a	mtr-MIR5292a	aqc-MIR408	smo-MIR1082a	aly-MIR395b aly-MIR395c aly-MIR395d aly-MIR395e aly-MIR395f aly-MIR395h ata-MIR395a ata-MIR395b ata-MIR395c ata-MIR395d ata-MIR395e ath-MIR395a ath-MIR395b bdi-MIR395c bdi-MIR395e bdi-MIR395f bdi-MIR395g bdi-MIR395h bdi-MIR395j bdi-MIR395n bdi-MIR395o cca-MIR395a mtr-MIR395a mtr-MIR395g osa-MIR395b ppe-MIR395a tae-MIR395b zma-MIR395a zma-MIR395b zma-MIR395d zma-MIR395e zma-MIR395f zma-MIR395i zma…	stu-MIR8005a stu-MIR8005b	far-MIR164a	bdi-MIR162 osa-MIR162b zma-MIR162	ahy-MIR408 aly-MIR408 ath-MIR408 bdi-MIR408 bra-MIR408 gma-MIR408a gma-MIR408b gma-MIR408d hbr-MIR408a mdm-MIR408b mtr-MIR408 osa-MIR408 ppt-MIR408b ptc-MIR408 stu-MIR408b zma-MIR408b
Xenopus tropicalis
Hevea brasiliensis						hbr-MIR166a hbr-MIR166b					hbr-MIR159a hbr-MIR319 hbr-MIR159b											hbr-MIR398						hbr-MIR396a hbr-MIR396b													hbr-MIR482a hbr-MIR482b								hbr-MIR408a hbr-MIR408b
Ovis aries
Branchiostoma floridae
Schistosoma japonicum
Salmo salar
Solanum lycopersicum		sly-MIR164a sly-MIR164b				sly-MIR166a sly-MIR166b sly-MIR166c		sly-MIR390a sly-MIR390b	sly-MIR169b sly-MIR169d sly-MIR169e	sly-MIR169a sly-MIR169c	sly-MIR159 sly-MIR319a sly-MIR319b sly-MIR319c				sly-MIR397	sly-MIR162		sly-MIR172a sly-MIR172b					sly-MIR168a sly-MIR168b				sly-MIR403	sly-MIR396a sly-MIR396b					sly-MIR160a							sly-MIR399	sly-MIR482e sly-MIR482a sly-MIR482b sly-MIR482c sly-MIR482d				sly-MIR395a sly-MIR395b
Bandicoot papillomatosis carcinomatosis virus type 1
Ricinus communis		rco-MIR164a rco-MIR164b rco-MIR164c rco-MIR164d				rco-MIR166a rco-MIR166b rco-MIR166c rco-MIR166d rco-MIR166e		rco-MIR390a rco-MIR390b		rco-MIR169a rco-MIR169b rco-MIR169c	rco-MIR159 rco-MIR319a rco-MIR319b rco-MIR319c rco-MIR319d				rco-MIR397	rco-MIR162		rco-MIR172				rco-MIR398a rco-MIR398b	rco-MIR168				rco-MIR403a rco-MIR403b	rco-MIR396					rco-MIR160a rco-MIR160b rco-MIR160c							rco-MIR399a rco-MIR399b rco-MIR399c rco-MIR399d rco-MIR399e rco-MIR399f					rco-MIR395a rco-MIR395b rco-MIR395c rco-MIR395d rco-MIR395e				rco-MIR408
Symphalangus syndactylus
Bruguiera gymnorhiza																												bgy-MIR396a bgy-MIR396b
Vitis vinifera		vvi-MIR164a vvi-MIR164b vvi-MIR164c vvi-MIR164d	vvi-MIR319e			vvi-MIR166a vvi-MIR166b vvi-MIR166c vvi-MIR166d vvi-MIR166e vvi-MIR166f vvi-MIR166g vvi-MIR166h	vvi-MIR3630	vvi-MIR390	vvi-MIR169y vvi-MIR169e vvi-MIR169x	vvi-MIR169a vvi-MIR169c vvi-MIR169d vvi-MIR169f vvi-MIR169g vvi-MIR169j vvi-MIR169k vvi-MIR169m vvi-MIR169p vvi-MIR169r vvi-MIR169s vvi-MIR169t vvi-MIR169u vvi-MIR169b vvi-MIR169h vvi-MIR169i vvi-MIR169l vvi-MIR169n vvi-MIR169o vvi-MIR169q vvi-MIR169v vvi-MIR169w	vvi-MIR159a vvi-MIR159b vvi-MIR159c vvi-MIR319b vvi-MIR319c vvi-MIR319f vvi-MIR319g				vvi-MIR397a	vvi-MIR162		vvi-MIR172a vvi-MIR172b vvi-MIR172c vvi-MIR172d				vvi-MIR398a vvi-MIR398b vvi-MIR398c	vvi-MIR168				vvi-MIR403a vvi-MIR403b vvi-MIR403c vvi-MIR403d vvi-MIR403e vvi-MIR403f	vvi-MIR396a vvi-MIR396b vvi-MIR396d vvi-MIR396c					vvi-MIR160a vvi-MIR160b vvi-MIR160c vvi-MIR160d vvi-MIR160e						vvi-MIR845d vvi-MIR845e	vvi-MIR399a vvi-MIR399b vvi-MIR399e vvi-MIR399g vvi-MIR399h vvi-MIR399c vvi-MIR399d vvi-MIR399f vvi-MIR399i	vvi-MIR482 vvi-MIR3633a				vvi-MIR395a vvi-MIR395b vvi-MIR395c vvi-MIR395d vvi-MIR395e vvi-MIR395f vvi-MIR395g vvi-MIR395h vvi-MIR395i vvi-MIR395j vvi-MIR395k vvi-MIR395l vvi-MIR395m vvi-MIR395n				vvi-MIR408
Acacia auriculiformis											aau-MIR319					aau-MIR162		aau-MIR172					aau-MIR168					aau-MIR396					aau-MIR160
Echinococcus multilocularis
Helianthus argophyllus																											har-MIR403a
Zea mays		zma-MIR164a zma-MIR164d zma-MIR164b zma-MIR164c zma-MIR164e zma-MIR164f zma-MIR164g zma-MIR164h				zma-MIR166a zma-MIR166h zma-MIR166e zma-MIR166i zma-MIR166f zma-MIR166g zma-MIR166b zma-MIR166c zma-MIR166d zma-MIR166k zma-MIR166j zma-MIR166l zma-MIR166m zma-MIR166n		zma-MIR390a zma-MIR390b	zma-MIR169f zma-MIR169g zma-MIR169h zma-MIR169i zma-MIR169k zma-MIR169j zma-MIR169o zma-MIR169p	zma-MIR169a zma-MIR169b zma-MIR169c zma-MIR169r	zma-MIR159a zma-MIR159b zma-MIR159c zma-MIR159d zma-MIR319a zma-MIR319c zma-MIR319b zma-MIR319d zma-MIR159f zma-MIR159g zma-MIR159h zma-MIR159i zma-MIR159j zma-MIR159k				zma-MIR397b			zma-MIR172a zma-MIR172d zma-MIR172b zma-MIR172c zma-MIR172e					zma-MIR168a zma-MIR168b			zma-MIR529		zma-MIR396b zma-MIR396a zma-MIR396c zma-MIR396d zma-MIR396e zma-MIR396f zma-MIR396g zma-MIR396h					zma-MIR160a zma-MIR160c zma-MIR160d zma-MIR160b zma-MIR160e zma-MIR160f zma-MIR160g	zma-MIR167g						zma-MIR399a zma-MIR399c zma-MIR399b zma-MIR399d zma-MIR399e zma-MIR399f zma-MIR399g zma-MIR399h zma-MIR399i zma-MIR399j					zma-MIR395b zma-MIR395c zma-MIR395a zma-MIR395d zma-MIR395e zma-MIR395f zma-MIR395g zma-MIR395h zma-MIR395i zma-MIR395j zma-MIR395k zma-MIR395l zma-MIR395m zma-MIR395n zma-MIR395o zma-MIR395p			zma-MIR162	zma-MIR408a zma-MIR408b
Sorghum bicolor		sbi-MIR164a sbi-MIR164b sbi-MIR164c sbi-MIR164d sbi-MIR164e				sbi-MIR166d sbi-MIR166c sbi-MIR166b sbi-MIR166a sbi-MIR166e sbi-MIR166f sbi-MIR166g sbi-MIR166h sbi-MIR166i sbi-MIR166j sbi-MIR166k		sbi-MIR390	sbi-MIR169c sbi-MIR169d sbi-MIR169f sbi-MIR169g sbi-MIR169i sbi-MIR169h sbi-MIR169l sbi-MIR169m sbi-MIR169n sbi-MIR169o	sbi-MIR169b sbi-MIR169a sbi-MIR169e sbi-MIR169j sbi-MIR169k	sbi-MIR159a sbi-MIR319a sbi-MIR159b sbi-MIR319b				sbi-MIR397			sbi-MIR172b sbi-MIR172c sbi-MIR172a sbi-MIR172e sbi-MIR172d sbi-MIR172f					sbi-MIR168			sbi-MIR529		sbi-MIR396b sbi-MIR396a sbi-MIR396c sbi-MIR396d sbi-MIR396e					sbi-MIR160d sbi-MIR160a sbi-MIR160c sbi-MIR160b sbi-MIR160e sbi-MIR160f	sbi-MIR167f sbi-MIR167e						sbi-MIR399a sbi-MIR399c sbi-MIR399d sbi-MIR399e sbi-MIR399f sbi-MIR399b sbi-MIR399g sbi-MIR399h sbi-MIR399i sbi-MIR399j sbi-MIR399k					sbi-MIR395b sbi-MIR395a sbi-MIR395d sbi-MIR395e sbi-MIR395f sbi-MIR395c sbi-MIR395g sbi-MIR395h sbi-MIR395i sbi-MIR395j sbi-MIR395k sbi-MIR395l			sbi-MIR162	sbi-MIR408
Brugia malayi
Paralichthys olivaceus
Rehmannia glutinosa		rgl-MIR164
Avicennia marina																												ama-MIR396
Festuca arundinacea						far-MIR166			far-MIR169		far-MIR159														far-MIR1122			far-MIR396					far-MIR160														far-MIR164a far-MIR164b
Terebratulina retusa
Caenorhabditis remanei
Elaeis guineensis																		egu-MIR172a egu-MIR172b egu-MIR172c egu-MIR172d egu-MIR172e egu-MIR172f
Gossypium raimondii		gra-MIR164a		gra-MIR8674a gra-MIR8674b gra-MIR8674c		gra-MIR166c gra-MIR166d												gra-MIR172a gra-MIR172b				gra-MIR398																		gra-MIR399	gra-MIR482 gra-MIR482c gra-MIR482d
Lytechinus variegatus
Cunninghamia lanceolata		cln-MIR164				cln-MIR166										cln-MIR162
Sycon ciliatum
Cynara cardunculus		cca-MIR164						cca-MIR390	cca-MIR169a cca-MIR169b		cca-MIR319							cca-MIR172				cca-MIR398	cca-MIR168a					cca-MIR396a cca-MIR396b cca-MIR396c					cca-MIR160a cca-MIR160b							cca-MIR399					cca-MIR395a cca-MIR395b cca-MIR395c				cca-MIR408
Macaca mulatta
Caenorhabditis elegans
Panagrellus redivivus
Leucosolenia complicata
Selaginella moellendorffii						smo-MIR166a smo-MIR166b smo-MIR166c					smo-MIR159 smo-MIR319																	smo-MIR396					smo-MIR160a smo-MIR160b											smo-MIR1082a smo-MIR1082b
Haliotis rufescens
Strongylocentrotus purpuratus
Glycine max		gma-MIR164a gma-MIR164b gma-MIR164c gma-MIR164d gma-MIR164e gma-MIR164f gma-MIR164g gma-MIR164h gma-MIR164i gma-MIR164j gma-MIR164k	gma-MIR319l gma-MIR319n gma-MIR319p			gma-MIR166a gma-MIR166b gma-MIR166c gma-MIR166d gma-MIR166e gma-MIR166f gma-MIR166g gma-MIR166h gma-MIR166i gma-MIR166j gma-MIR166k gma-MIR166l gma-MIR166m gma-MIR166n gma-MIR166o gma-MIR166p gma-MIR166q gma-MIR166r gma-MIR166s gma-MIR166t gma-MIR166u		gma-MIR390a gma-MIR390b gma-MIR390c gma-MIR390d gma-MIR390e gma-MIR390f gma-MIR390g	gma-MIR169t	gma-MIR169a gma-MIR169b gma-MIR169c gma-MIR169d gma-MIR169f gma-MIR169g gma-MIR169j gma-MIR169k gma-MIR169l gma-MIR169m gma-MIR169n gma-MIR169s gma-MIR169u gma-MIR169v	gma-MIR159a gma-MIR319a gma-MIR319b gma-MIR319c gma-MIR159b gma-MIR159c gma-MIR159d gma-MIR319d gma-MIR319e gma-MIR159e gma-MIR159f gma-MIR319g gma-MIR319h gma-MIR319i gma-MIR319j gma-MIR319k gma-MIR319m gma-MIR156z gma-MIR156aa gma-MIR156ab gma-MIR319o gma-MIR319q				gma-MIR397a gma-MIR397b	gma-MIR162a gma-MIR162b gma-MIR162c		gma-MIR172a gma-MIR172b gma-MIR172c gma-MIR172d gma-MIR172e gma-MIR172f gma-MIR172g gma-MIR172h gma-MIR172i gma-MIR172j gma-MIR172k gma-MIR172l				gma-MIR398a gma-MIR398b gma-MIR398c gma-MIR398d	gma-MIR168a gma-MIR168b				gma-MIR403a gma-MIR403b	gma-MIR396a gma-MIR396b gma-MIR396c gma-MIR396d gma-MIR396e gma-MIR396f gma-MIR396g gma-MIR396h gma-MIR396i gma-MIR396j gma-MIR396k					gma-MIR160a gma-MIR160b gma-MIR160c gma-MIR160d gma-MIR160e gma-MIR160f		gma-MIR1509a gma-MIR1509b					gma-MIR399a gma-MIR399b gma-MIR399c gma-MIR399d gma-MIR399e gma-MIR399f gma-MIR399g gma-MIR399h gma-MIR399i	gma-MIR482a gma-MIR482b gma-MIR2118b gma-MIR482c gma-MIR482d gma-MIR482e				gma-MIR395a gma-MIR395b gma-MIR395c gma-MIR395d gma-MIR395e gma-MIR395f gma-MIR395g gma-MIR395h gma-MIR395i gma-MIR395j gma-MIR395k gma-MIR395l gma-MIR395m				gma-MIR408d gma-MIR408a gma-MIR408b gma-MIR408c
Tetraodon nigroviridis
Glycine soja																																			gso-MIR1509a						gso-MIR482a gso-MIR482b gso-MIR2218
Locusta migratoria
Manduca sexta
Cerebratulus lacteus
Culex quinquefasciatus
Dictyostelium discoideum
Tetranychus urticae
Lemur catta
Ixodes scapularis
Arabidopsis thaliana	ath-MIR158a ath-MIR158b	ath-MIR164a ath-MIR164b ath-MIR164c			ath-MIR838	ath-MIR165a ath-MIR165b ath-MIR166a ath-MIR166b ath-MIR166c ath-MIR166d ath-MIR166e ath-MIR166f ath-MIR166g		ath-MIR390a ath-MIR390b	ath-MIR169h ath-MIR169i ath-MIR169j ath-MIR169k ath-MIR169l ath-MIR169m ath-MIR169n	ath-MIR169a ath-MIR169b ath-MIR169c ath-MIR169d ath-MIR169e ath-MIR169f ath-MIR169g	ath-MIR159a ath-MIR159b ath-MIR319a ath-MIR319b ath-MIR159c ath-MIR319c	ath-MIR845a ath-MIR845b			ath-MIR397a ath-MIR397b	ath-MIR162a ath-MIR162b		ath-MIR172a ath-MIR172b ath-MIR172c ath-MIR172d ath-MIR172e				ath-MIR398a ath-MIR398b ath-MIR398c	ath-MIR168a ath-MIR168b	ath-MIR824			ath-MIR403	ath-MIR396a ath-MIR396b			ath-MIR391		ath-MIR160a ath-MIR160b ath-MIR160c	ath-MIR167c			ath-MIR161			ath-MIR399a ath-MIR399b ath-MIR399c ath-MIR399d ath-MIR399e ath-MIR399f	ath-MIR472				ath-MIR395a ath-MIR395b ath-MIR395c ath-MIR395d ath-MIR395e ath-MIR395f				ath-MIR408
Plutella xylostella
Caenorhabditis brenneri
Taeniopygia guttata
Anopheles gambiae
Helianthus paradoxus						hpa-MIR166a
Drosophila simulans
Malus domestica		mdm-MIR164a mdm-MIR164b mdm-MIR164c mdm-MIR164d mdm-MIR164e mdm-MIR164f				mdm-MIR166a mdm-MIR166b mdm-MIR166c mdm-MIR166d mdm-MIR166e mdm-MIR166f mdm-MIR166g mdm-MIR166h mdm-MIR166i		mdm-MIR390a mdm-MIR390b mdm-MIR390c mdm-MIR390d mdm-MIR390e mdm-MIR390f	mdm-MIR169b mdm-MIR169c mdm-MIR169d mdm-MIR169e mdm-MIR169f	mdm-MIR169a	mdm-MIR159a mdm-MIR159b mdm-MIR319a mdm-MIR319b mdm-MIR159c mdm-MIR319c				mdm-MIR397a mdm-MIR397b	mdm-MIR162a mdm-MIR162b		mdm-MIR172a mdm-MIR172b mdm-MIR172c mdm-MIR172d mdm-MIR172e mdm-MIR172f mdm-MIR172g mdm-MIR172h mdm-MIR172i mdm-MIR172j mdm-MIR172k mdm-MIR172l mdm-MIR172m mdm-MIR172n mdm-MIR172o				mdm-MIR398a mdm-MIR398b mdm-MIR398c	mdm-MIR168a mdm-MIR168b				mdm-MIR403a mdm-MIR403b	mdm-MIR396a mdm-MIR396b mdm-MIR396c mdm-MIR396d mdm-MIR396e mdm-MIR396f mdm-MIR396g					mdm-MIR160a mdm-MIR160b mdm-MIR160c mdm-MIR160d mdm-MIR160e		mdm-MIR7122a mdm-MIR7122b			mdm-MIR1511		mdm-MIR399a mdm-MIR399b mdm-MIR399c mdm-MIR399d mdm-MIR399e mdm-MIR399f mdm-MIR399g mdm-MIR399h mdm-MIR399i mdm-MIR399j	mdm-MIR482a mdm-MIR482b mdm-MIR482c mdm-MIR482d				mdm-MIR395a mdm-MIR395b mdm-MIR395c mdm-MIR395d mdm-MIR395e mdm-MIR395f mdm-MIR395g mdm-MIR395h mdm-MIR395i				mdm-MIR408a mdm-MIR408b mdm-MIR408c mdm-MIR408d
Hydra magnipapillata
Mareks disease virus type 2
BK polyomavirus
Phaeodactylum tricornutum
Strigamia maritima
Rattus norvegicus
Gorilla gorilla
Digitalis purpurea						dpr-MIR166a dpr-MIR166b									dpr-MIR397			dpr-MIR172a dpr-MIR172b										dpr-MIR396					dpr-MIR160																dpr-MIR408
Artibeus jamaicensis
Danio rerio
Citrus trifoliata		ctr-MIR164				ctr-MIR166					ctr-MIR319
Theobroma cacao		tcc-MIR164a tcc-MIR164b tcc-MIR164c	tcc-MIR319			tcc-MIR166a tcc-MIR166b tcc-MIR166c tcc-MIR166d		tcc-MIR390a tcc-MIR390b	tcc-MIR169d tcc-MIR169f tcc-MIR169g tcc-MIR169h tcc-MIR169i tcc-MIR169j	tcc-MIR169a tcc-MIR169b tcc-MIR169c tcc-MIR169e tcc-MIR169k tcc-MIR169l tcc-MIR169m tcc-MIR169n					tcc-MIR397	tcc-MIR162		tcc-MIR172a tcc-MIR172b tcc-MIR172c tcc-MIR172d tcc-MIR172e				tcc-MIR398a tcc-MIR398b	tcc-MIR168				tcc-MIR403a tcc-MIR403b	tcc-MIR396a tcc-MIR396b tcc-MIR396c tcc-MIR396d tcc-MIR396e					tcc-MIR160a tcc-MIR160b tcc-MIR160c							tcc-MIR399a tcc-MIR399b tcc-MIR399c tcc-MIR399d tcc-MIR399e tcc-MIR399f tcc-MIR399g tcc-MIR399h tcc-MIR399i					tcc-MIR395a tcc-MIR395b
Amborella trichopoda		atr-MIR164a atr-MIR164b	atr-MIR319b atr-MIR319d atr-MIR319e			atr-MIR166a atr-MIR166b atr-MIR166c atr-MIR166d		atr-MIR390	atr-MIR169a atr-MIR169b atr-MIR169c		atr-MIR159 atr-MIR319a atr-MIR319c				atr-MIR397a atr-MIR397b			atr-MIR172				atr-MIR398	atr-MIR168					atr-MIR396a atr-MIR396b atr-MIR396c atr-MIR396d atr-MIR396e					atr-MIR160												atr-MIR395
Phytophthora infestans
Phytophthora sojae
Nasonia vitripennis
Petromyzon marinus
Daphnia pulex
Aquilegia caerulea						aqc-MIR166e aqc-MIR166a aqc-MIR166b aqc-MIR166c aqc-MIR166d			aqc-MIR169a aqc-MIR169b	aqc-MIR169c	aqc-MIR159 aqc-MIR319							aqc-MIR172a aqc-MIR172b				aqc-MIR398a aqc-MIR398b				aqc-MIR529		aqc-MIR396a aqc-MIR396b					aqc-MIR160a aqc-MIR160b							aqc-MIR399	aqc-MIR482a aqc-MIR482b aqc-MIR482c		aqc-MIR408		aqc-MIR395b aqc-MIR395a
Citrus sinensis		csi-MIR164	csi-MIR319			csi-MIR166e csi-MIR166a csi-MIR166b csi-MIR166c csi-MIR166d		csi-MIR390		csi-MIR169	csi-MIR159				csi-MIR397	csi-MIR162		csi-MIR172a csi-MIR172b csi-MIR172c				csi-MIR398					csi-MIR403	csi-MIR396a csi-MIR396b csi-MIR396c					csi-MIR160							csi-MIR399e csi-MIR399c csi-MIR399d csi-MIR399a csi-MIR399b	csi-MIR472 csi-MIR482a csi-MIR482b csi-MIR482c				csi-MIR395				csi-MIR408
Triticum aestivum		tae-MIR164							tae-MIR169		tae-MIR159a tae-MIR159b tae-MIR319				tae-MIR397							tae-MIR398			tae-MIR1122a tae-MIR1127a tae-MIR1128 tae-MIR1133 tae-MIR1135 tae-MIR1136 tae-MIR1127b								tae-MIR160							tae-MIR399					tae-MIR395a tae-MIR395b				tae-MIR408
Hordeum vulgare						hvu-MIR166a hvu-MIR166b hvu-MIR166c					hvu-MIR159b hvu-MIR159a				hvu-MIR397a hvu-MIR397b								hvu-MIR168
Pinus densata						pde-MIR166a pde-MIR166b		pde-MIR390		pde-MIR169	pde-MIR159					pde-MIR162												pde-MIR396													pde-MIR482a pde-MIR482b pde-MIR482c pde-MIR482d
Tribolium castaneum
Populus euphratica
Ophiophagus hannah
Xenopus laevis
Nematostella vectensis
Mouse cytomegalovirus
Helianthus annuus							han-MIR3630																										han-MIR160a
Pongo pygmaeus
Saccharum officinarum											sof-MIR159a sof-MIR159b sof-MIR159d sof-MIR159e sof-MIR159c												sof-MIR168a sof-MIR168b					sof-MIR396						sof-MIR167a sof-MIR167b															sof-MIR408a sof-MIR408b sof-MIR408c sof-MIR408d sof-MIR408e
Saccharum sp.						ssp-MIR166			ssp-MIR169		ssp-MIR159a												ssp-MIR168a					ssp-MIR396						ssp-MIR167b															ssp-MIR408d ssp-MIR408a
Brassica napus		bna-MIR164a bna-MIR164b bna-MIR164c bna-MIR164d				bna-MIR166a bna-MIR166b bna-MIR166c bna-MIR166d bna-MIR166f bna-MIR166e		bna-MIR390a bna-MIR390b bna-MIR390c	bna-MIR169c bna-MIR169d bna-MIR169e bna-MIR169f bna-MIR169g bna-MIR169h bna-MIR169i bna-MIR169j bna-MIR169k bna-MIR169l	bna-MIR169a bna-MIR169b bna-MIR169m bna-MIR169n	bna-MIR159				bna-MIR397a bna-MIR397b	bna-MIR162a		bna-MIR172d bna-MIR172b bna-MIR172c bna-MIR172a					bna-MIR168a bna-MIR168b	bna-MIR824			bna-MIR403	bna-MIR396a				bna-MIR1140	bna-MIR160a bna-MIR160b bna-MIR160c bna-MIR160d				bna-MIR161			bna-MIR399a bna-MIR399b bna-MIR399c					bna-MIR395a bna-MIR395b bna-MIR395c bna-MIR395d bna-MIR395e bna-MIR395f
Oikopleura dioica
Gyrodactylus salaris
Solanum tuberosum		stu-MIR164				stu-MIR166a stu-MIR166b stu-MIR166c stu-MIR166d		stu-MIR390	stu-MIR169a stu-MIR169b stu-MIR169c stu-MIR169d stu-MIR169e stu-MIR169g stu-MIR169h		stu-MIR319 stu-MIR319b stu-MIR319a				stu-MIR397	stu-MIR162a stu-MIR162b		stu-MIR172b stu-MIR172c stu-MIR172a stu-MIR172d stu-MIR172e				stu-MIR398a stu-MIR398b						stu-MIR396					stu-MIR160a stu-MIR160b							stu-MIR399a stu-MIR399b stu-MIR399c stu-MIR399d stu-MIR399e stu-MIR399f stu-MIR399g stu-MIR399h stu-MIR399i stu-MIR399j stu-MIR399k stu-MIR399l stu-MIR399m stu-MIR399n stu-MIR399o	stu-MIR482c stu-MIR482b stu-MIR482a stu-MIR482d stu-MIR482e				stu-MIR395a stu-MIR395b stu-MIR395c stu-MIR395d stu-MIR395e stu-MIR395f stu-MIR395g stu-MIR395h stu-MIR395i stu-MIR395j	stu-MIR8005a stu-MIR8005b stu-MIR8005c			stu-MIR408a stu-MIR408b
Physcomitrella patens						ppt-MIR166b ppt-MIR166a ppt-MIR166c ppt-MIR166d ppt-MIR166e ppt-MIR166f ppt-MIR166g ppt-MIR166h ppt-MIR166i ppt-MIR166j ppt-MIR166k ppt-MIR166l ppt-MIR166m		ppt-MIR390a ppt-MIR390b ppt-MIR390c			ppt-MIR319a ppt-MIR319b ppt-MIR319c ppt-MIR319d ppt-MIR319e															ppt-MIR529a ppt-MIR529b ppt-MIR529c ppt-MIR529d ppt-MIR529e ppt-MIR529f ppt-MIR529g							ppt-MIR160a ppt-MIR160b ppt-MIR160c ppt-MIR160d ppt-MIR160e ppt-MIR160f ppt-MIR160g ppt-MIR160h ppt-MIR160i																ppt-MIR408b
Branchiostoma belcheri
Mus musculus
Pan troglodytes
Brassica oleracea													bol-MIR9408					bol-MIR172a bol-MIR172b				bol-MIR398a		bol-MIR824
Drosophila erecta
Chlamydomonas reinhardtii
Salvia sclarea		ssl-MIR164a ssl-MIR164b				ssl-MIR166b									ssl-MIR397			ssl-MIR172				ssl-MIR398						ssl-MIR396												ssl-MIR399
Pinus taeda						pta-MIR166a pta-MIR166b pta-MIR166c		pta-MIR390			pta-MIR159a pta-MIR159b pta-MIR159c pta-MIR319											pta-MIR398						pta-MIR396													pta-MIR482a pta-MIR482b pta-MIR482c pta-MIR482d		pta-MIR408
Macropus eugenii
Ciona savignyi
Simian virus 40
Bovine leukemia virus
Nasonia longicornis
Helianthus exilis								hex-MIR390a hex-MIR390b
Kaposi sarcoma-associated herpesvirus
Arachis hypogaea											ahy-MIR159											ahy-MIR398											ahy-MIR160																ahy-MIR408
Arabidopsis lyrata	aly-MIR158a aly-MIR158b	aly-MIR164a aly-MIR164b aly-MIR164c			aly-MIR838	aly-MIR165a aly-MIR165b aly-MIR166a aly-MIR166b aly-MIR166c aly-MIR166d aly-MIR166e aly-MIR166f aly-MIR166g aly-MIR166h		aly-MIR390a aly-MIR390b	aly-MIR169h aly-MIR169i aly-MIR169j aly-MIR169k aly-MIR169l aly-MIR169m aly-MIR169n	aly-MIR169a aly-MIR169b aly-MIR169c aly-MIR169d aly-MIR169e aly-MIR169f aly-MIR169g	aly-MIR159a aly-MIR159b aly-MIR159c aly-MIR319a aly-MIR319b aly-MIR319c aly-MIR319d	aly-MIR845a aly-MIR845b			aly-MIR397a aly-MIR397b	aly-MIR162a aly-MIR162b		aly-MIR172a aly-MIR172b aly-MIR172c aly-MIR172d aly-MIR172e aly-MIR172f				aly-MIR398a aly-MIR398b aly-MIR398c	aly-MIR168a aly-MIR168b	aly-MIR824			aly-MIR403a aly-MIR403b	aly-MIR396a aly-MIR396b			aly-MIR391		aly-MIR160a aly-MIR160b aly-MIR160c	aly-MIR167c			aly-MIR161			aly-MIR399a aly-MIR399b aly-MIR399c aly-MIR399d aly-MIR399e aly-MIR399f aly-MIR399g aly-MIR399h aly-MIR399i	aly-MIR472				aly-MIR395b aly-MIR395c aly-MIR395d aly-MIR395e aly-MIR395f aly-MIR395g aly-MIR395h aly-MIR395i				aly-MIR408
Phaseolus vulgaris						pvu-MIR166a					pvu-MIR159a pvu-MIR319c																													pvu-MIR399a	pvu-MIR482
Strongyloides ratti
Bruguiera cylindrica																												bcy-MIR396a bcy-MIR396b
Xenoturbella bocki
Human cytomegalovirus
Canis familiaris
Drosophila yakuba
Bombyx mori
Ascaris suum
Drosophila virilis
Cricetulus griseus
Saguinus labiatus
Epstein Barr virus
Brassica rapa	bra-MIR158	bra-MIR164a bra-MIR164b bra-MIR164d bra-MIR164c bra-MIR164e						bra-MIR390			bra-MIR159a bra-MIR319		bra-MIR9408	bra-MIR9560a bra-MIR9560b		bra-MIR162	bra-MIR1885a bra-MIR1885b	bra-MIR172a bra-MIR172b bra-MIR172c bra-MIR172d	bra-MIR9563a bra-MIR9563b	bra-MIR9555a bra-MIR9555b	bra-MIR9552a bra-MIR9552b	bra-MIR398	bra-MIR168b bra-MIR168c bra-MIR168a	bra-MIR824			bra-MIR403	bra-MIR396		bra-MIR5654a bra-MIR5654b		bra-MIR1140	bra-MIR160a				bra-MIR161								bra-MIR395d bra-MIR395b bra-MIR395c bra-MIR395a				bra-MIR408
Monodelphis domestica
Fugu rubripes
Sus scrofa
Gossypium herbaceum									ghb-MIR169a
Herpesvirus of turkeys
Lotus japonicus								lja-MIR390a lja-MIR390b							lja-MIR397			lja-MIR172a lja-MIR172b lja-MIR172c										lja-MIR396																					lja-MIR408
Anolis carolinensis
Lagothrix lagotricha
Hippoglossus hippoglossus
Cyprinus carpio
Helianthus tuberosus											htu-MIR159a					htu-MIR162a											htu-MIR403a htu-MIR403b htu-MIR403c htu-MIR403d htu-MIR403e						htu-MIR160a
Panax ginseng																																									pgi-MIR482a pgi-MIR482b pgi-MIR2118
Gossypium hirsutum		ghr-MIR164				ghr-MIR166b		ghr-MIR390a ghr-MIR390b ghr-MIR390c	ghr-MIR169a	ghr-MIR169b						ghr-MIR162a		ghr-MIR172				ghr-MIR398						ghr-MIR396a ghr-MIR396b					ghr-MIR160							ghr-MIR399a ghr-MIR399b ghr-MIR399c ghr-MIR399d ghr-MIR399e	ghr-MIR482a ghr-MIR482b ghr-MIR2948
Nasonia giraulti
Pan paniscus
Pygathrix bieti
Herpes Simplex Virus 1
Herpes Simplex Virus 2
Equus caballus
Manihot esculenta		mes-MIR164a mes-MIR164b mes-MIR164c mes-MIR164d				mes-MIR166a mes-MIR166b mes-MIR166c mes-MIR166d mes-MIR166e mes-MIR166f mes-MIR166g mes-MIR166h mes-MIR166i mes-MIR166j		mes-MIR390	mes-MIR169o mes-MIR169p mes-MIR169q mes-MIR169r mes-MIR169s mes-MIR169t mes-MIR169u mes-MIR169v mes-MIR169w mes-MIR169x mes-MIR169y mes-MIR169z mes-MIR169aa mes-MIR169ab mes-MIR169ac	mes-MIR169a mes-MIR169b mes-MIR169c mes-MIR169d mes-MIR169e mes-MIR169f mes-MIR169g mes-MIR169h mes-MIR169l mes-MIR169m	mes-MIR159a mes-MIR159b mes-MIR159c mes-MIR159d mes-MIR319a mes-MIR319b mes-MIR319c mes-MIR319d mes-MIR319e mes-MIR319f mes-MIR319g mes-MIR319h				mes-MIR397	mes-MIR162		mes-MIR172a mes-MIR172b mes-MIR172c mes-MIR172d mes-MIR172e mes-MIR172f					mes-MIR168a				mes-MIR403a mes-MIR403b	mes-MIR396a mes-MIR396b mes-MIR396c mes-MIR396d mes-MIR396e mes-MIR396f					mes-MIR160a mes-MIR160b mes-MIR160c mes-MIR160d mes-MIR160e mes-MIR160f mes-MIR160g mes-MIR160h							mes-MIR399a mes-MIR399b mes-MIR399c mes-MIR399d mes-MIR399e mes-MIR399f mes-MIR399g	mes-MIR482				mes-MIR395a mes-MIR395b mes-MIR395c mes-MIR395d mes-MIR395e				mes-MIR408
Bos taurus
Helianthus ciliaris
Gallus gallus
Drosophila persimilis
Capra hircus
Eptesicus fuscus
Oryzias latipes
Patiria miniata
Brachypodium distachyon		bdi-MIR164b bdi-MIR164a bdi-MIR164c bdi-MIR164e bdi-MIR164f				bdi-MIR166a bdi-MIR166f bdi-MIR166d bdi-MIR166b bdi-MIR166e bdi-MIR166c bdi-MIR166g bdi-MIR166h bdi-MIR166i		bdi-MIR390a	bdi-MIR169d bdi-MIR169k bdi-MIR169g bdi-MIR169e bdi-MIR169h bdi-MIR169n	bdi-MIR169b bdi-MIR169a bdi-MIR169c bdi-MIR169f bdi-MIR169l bdi-MIR169m	bdi-MIR159a bdi-MIR319a bdi-MIR319b bdi-MIR159b				bdi-MIR397a bdi-MIR397b			bdi-MIR172a bdi-MIR172b				bdi-MIR398a bdi-MIR398b	bdi-MIR168		bdi-MIR1122 bdi-MIR1127 bdi-MIR1135 bdi-MIR5164 bdi-MIR5171a bdi-MIR5183 bdi-MIR5171b	bdi-MIR529		bdi-MIR396d bdi-MIR396c bdi-MIR396e bdi-MIR396a bdi-MIR396b					bdi-MIR160a bdi-MIR160b bdi-MIR160c bdi-MIR160d bdi-MIR160e bdi-MIR160f							bdi-MIR399a bdi-MIR399b bdi-MIR399c bdi-MIR399d					bdi-MIR395a bdi-MIR395b bdi-MIR395c bdi-MIR395d bdi-MIR395m bdi-MIR395e bdi-MIR395f bdi-MIR395g bdi-MIR395h bdi-MIR395j bdi-MIR395k bdi-MIR395l bdi-MIR395n bdi-MIR395o bdi-MIR395p bdi-MIR395q			bdi-MIR162	bdi-MIR408
Human immunodeficiency virus 1
Ateles geoffroyi
Sarcophilus harrisii
Tupaia chinensis
Aedes aegypti
Populus trichocarpa		ptc-MIR164a ptc-MIR164b ptc-MIR164c ptc-MIR164d ptc-MIR164e ptc-MIR164f	ptc-MIR319i			ptc-MIR166a ptc-MIR166b ptc-MIR166c ptc-MIR166d ptc-MIR166e ptc-MIR166f ptc-MIR166g ptc-MIR166h ptc-MIR166i ptc-MIR166j ptc-MIR166k ptc-MIR166l ptc-MIR166m ptc-MIR166n ptc-MIR166o ptc-MIR166p ptc-MIR166q		ptc-MIR390a ptc-MIR390b ptc-MIR390c ptc-MIR390d	ptc-MIR169ab ptc-MIR169ac ptc-MIR169ad ptc-MIR169ae ptc-MIR169af ptc-MIR169e ptc-MIR169i ptc-MIR169j ptc-MIR169k ptc-MIR169l ptc-MIR169m ptc-MIR169q ptc-MIR169r ptc-MIR169u ptc-MIR169v ptc-MIR169w ptc-MIR169x ptc-MIR169y ptc-MIR169ag	ptc-MIR169a ptc-MIR169b ptc-MIR169c ptc-MIR169d ptc-MIR169f ptc-MIR169g ptc-MIR169h ptc-MIR169n ptc-MIR169p ptc-MIR169s ptc-MIR169z	ptc-MIR159a ptc-MIR159b ptc-MIR159d ptc-MIR159e ptc-MIR159c ptc-MIR319a ptc-MIR319b ptc-MIR319c ptc-MIR319d ptc-MIR319e ptc-MIR319f ptc-MIR319g ptc-MIR319h				ptc-MIR397a ptc-MIR397b	ptc-MIR162a ptc-MIR162b		ptc-MIR172a ptc-MIR172b ptc-MIR172c ptc-MIR172d ptc-MIR172e ptc-MIR172f ptc-MIR172g ptc-MIR172h				ptc-MIR398a ptc-MIR398b ptc-MIR398c	ptc-MIR168a ptc-MIR168b				ptc-MIR403a ptc-MIR403b ptc-MIR403c ptc-MIR403d	ptc-MIR396a ptc-MIR396b ptc-MIR396c ptc-MIR396d ptc-MIR396e ptc-MIR396f ptc-MIR396g					ptc-MIR160a ptc-MIR160b ptc-MIR160c ptc-MIR160d ptc-MIR160e ptc-MIR160f ptc-MIR160g ptc-MIR160h							ptc-MIR399a ptc-MIR399b ptc-MIR399d ptc-MIR399f ptc-MIR399g ptc-MIR399h ptc-MIR399i ptc-MIR399j ptc-MIR399c ptc-MIR399e	ptc-MIR482a ptc-MIR1448 ptc-MIR482d ptc-MIR482b ptc-MIR482c				ptc-MIR395a ptc-MIR395b ptc-MIR395c ptc-MIR395d ptc-MIR395e ptc-MIR395f ptc-MIR395g ptc-MIR395h ptc-MIR395i ptc-MIR395j ptc-MIR395k				ptc-MIR408
Haemonchus contortus
Drosophila sechellia
Herpesvirus saimiri strain A11
Echinococcus granulosus
Aegilops tauschii		ata-MIR164a ata-MIR164b ata-MIR164c				ata-MIR166a ata-MIR166e ata-MIR166b ata-MIR5168 ata-MIR166d ata-MIR166c		ata-MIR390	ata-MIR169c ata-MIR169j ata-MIR169b ata-MIR169i ata-MIR169a	ata-MIR169g ata-MIR169e ata-MIR169f ata-MIR169d ata-MIR169h	ata-MIR319							ata-MIR172a ata-MIR172b ata-MIR172c				ata-MIR398f ata-MIR398g	ata-MIR168					ata-MIR396a ata-MIR396d ata-MIR396e ata-MIR396c ata-MIR396b					ata-MIR160b ata-MIR160a ata-MIR160c							ata-MIR399b ata-MIR399a					ata-MIR395e ata-MIR395b ata-MIR395a ata-MIR395d ata-MIR395f ata-MIR395c				ata-MIR408
Medicago truncatula		mtr-MIR164a mtr-MIR164b mtr-MIR164c mtr-MIR164d	mtr-MIR319c			mtr-MIR166a mtr-MIR166b mtr-MIR166c mtr-MIR166d mtr-MIR166e mtr-MIR166f mtr-MIR166g		mtr-MIR390		mtr-MIR169a mtr-MIR169c mtr-MIR169d mtr-MIR169e mtr-MIR169g mtr-MIR169b mtr-MIR169l	mtr-MIR319a mtr-MIR319b mtr-MIR159a mtr-MIR4414b mtr-MIR159b mtr-MIR319d				mtr-MIR397	mtr-MIR162		mtr-MIR172a mtr-MIR172b mtr-MIR172c mtr-MIR172d				mtr-MIR398a mtr-MIR398b mtr-MIR398c	mtr-MIR168a mtr-MIR168b mtr-MIR168c		mtr-MIR5281b mtr-MIR5281c mtr-MIR5281d mtr-MIR5281e mtr-MIR5281f			mtr-MIR396a mtr-MIR396b mtr-MIR396c					mtr-MIR160a mtr-MIR160b mtr-MIR160c mtr-MIR160d mtr-MIR160e mtr-MIR160f		mtr-MIR1509a mtr-MIR1509b	mtr-MIR5298a mtr-MIR5298b mtr-MIR5298c mtr-MIR5298d				mtr-MIR399b mtr-MIR399d mtr-MIR399c mtr-MIR399a mtr-MIR399e mtr-MIR399f mtr-MIR399g mtr-MIR399h mtr-MIR399i mtr-MIR399j mtr-MIR399k mtr-MIR399l mtr-MIR399m mtr-MIR399n mtr-MIR399o mtr-MIR399p mtr-MIR399q mtr-MIR399r mtr-MIR399s mtr-MIR399t	mtr-MIR482	mtr-MIR5292a mtr-MIR5292b			mtr-MIR395a mtr-MIR395b mtr-MIR395c mtr-MIR395d mtr-MIR395e mtr-MIR395f mtr-MIR395g mtr-MIR395h mtr-MIR395i mtr-MIR395j mtr-MIR395l mtr-MIR395m mtr-MIR395n mtr-MIR395o mtr-MIR395k				mtr-MIR408
Lottia gigantea
Bovine herpesvirus 5
Infectious laryngotracheitis virus
Ciona intestinalis
Bovine herpesvirus 1
Rhesus lymphocryptovirus
Schmidtea mediterranea
Caenorhabditis briggsae
Citrus reticulata						crt-MIR166a crt-MIR166b																	crt-MIR168
Acyrthosiphon pisum
Drosophila grimshawi
Carica papaya		cpa-MIR164a cpa-MIR164b cpa-MIR164c				cpa-MIR166a cpa-MIR166b cpa-MIR166c cpa-MIR166d cpa-MIR166e		cpa-MIR390a cpa-MIR390b		cpa-MIR169	cpa-MIR159a cpa-MIR159b cpa-MIR319					cpa-MIR162a		cpa-MIR172a cpa-MIR172b				cpa-MIR398						cpa-MIR396					cpa-MIR160a cpa-MIR160b cpa-MIR160c cpa-MIR160d cpa-MIR160e cpa-MIR160f												cpa-MIR395a cpa-MIR395b cpa-MIR395c cpa-MIR395d cpa-MIR395e				cpa-MIR408
Merkel cell polyomavirus
Heliconius melpomene
Ictalurus punctatus
Bovine foamy virus
Ectocarpus siliculosus
Pristionchus pacificus
Macaca nemestrina
Amphimedon queenslandica
Duck enteritis virus
Mareks disease virus
Linum usitatissimum		lus-MIR164a lus-MIR164b lus-MIR164c lus-MIR164d lus-MIR164e	lus-MIR319b			lus-MIR166a lus-MIR166b lus-MIR166c lus-MIR166d lus-MIR166e lus-MIR166f lus-MIR166g lus-MIR166h lus-MIR166i lus-MIR166j lus-MIR166k		lus-MIR390a lus-MIR390b lus-MIR390c lus-MIR390d	lus-MIR169a lus-MIR169b lus-MIR169c lus-MIR169d lus-MIR169k	lus-MIR169e lus-MIR169f lus-MIR169g lus-MIR169h lus-MIR169i lus-MIR169j lus-MIR169l	lus-MIR319a lus-MIR159a lus-MIR159b lus-MIR159c				lus-MIR397a lus-MIR397b	lus-MIR162a lus-MIR162b		lus-MIR172a lus-MIR172b lus-MIR172c lus-MIR172d lus-MIR172e lus-MIR172f lus-MIR172g lus-MIR172h lus-MIR172i lus-MIR172j				lus-MIR398a lus-MIR398b lus-MIR398c lus-MIR398d lus-MIR398e lus-MIR398f	lus-MIR168a lus-MIR168b					lus-MIR396a lus-MIR396b lus-MIR396c lus-MIR396d lus-MIR396e					lus-MIR160a lus-MIR160b lus-MIR160c lus-MIR160d lus-MIR160e lus-MIR160f lus-MIR160g lus-MIR160h lus-MIR160i lus-MIR160j							lus-MIR399a lus-MIR399b lus-MIR399c lus-MIR399d lus-MIR399e lus-MIR399f lus-MIR399g					lus-MIR395a lus-MIR395b lus-MIR395c lus-MIR395d lus-MIR395e				lus-MIR408a
Saccoglossus kowalevskii
Pseudorabies virus
Triticum turgidum																																	ttu-MIR160
Acacia mangium											amg-MIR319																	amg-MIR396
Schistosoma mansoni
Bandicoot papillomatosis carcinomatosis virus type 2
Drosophila melanogaster
Mouse gammaherpesvirus 68
Citrus clementina																							ccl-MIR168					ccl-MIR396
Homo sapiens
Nicotiana tabacum		nta-MIR164a nta-MIR164b nta-MIR164c				nta-MIR166a nta-MIR166b nta-MIR166c nta-MIR166d nta-MIR166e nta-MIR166f nta-MIR166g nta-MIR166h		nta-MIR390a nta-MIR390b nta-MIR390c	nta-MIR169t	nta-MIR169a nta-MIR169b nta-MIR169c nta-MIR169d nta-MIR169e nta-MIR169f nta-MIR169g nta-MIR169h nta-MIR169i nta-MIR169j nta-MIR169k nta-MIR169l nta-MIR169m nta-MIR169o nta-MIR169p nta-MIR169q nta-MIR169r nta-MIR169s	nta-MIR159 nta-MIR319a nta-MIR319b				nta-MIR397	nta-MIR162a nta-MIR162b		nta-MIR172a nta-MIR172b nta-MIR172c nta-MIR172d nta-MIR172e nta-MIR172f nta-MIR172g nta-MIR172h nta-MIR172i nta-MIR172j				nta-MIR398	nta-MIR168a nta-MIR168b nta-MIR168c nta-MIR168d nta-MIR168e					nta-MIR396a nta-MIR396b nta-MIR396c					nta-MIR160a nta-MIR160b nta-MIR160c nta-MIR160d							nta-MIR399a nta-MIR399b nta-MIR399c nta-MIR399d nta-MIR399e nta-MIR399f nta-MIR399g	nta-MIR482a nta-MIR482b nta-MIR482c nta-MIR482d				nta-MIR395a nta-MIR395b nta-MIR395c				nta-MIR408
Drosophila ananassae
Apis mellifera
Capitella teleta
Rhesus monkey rhadinovirus
Glottidia pyramidata
Picea abies						pab-MIR166a pab-MIR166b									pab-MIR397													pab-MIR396a pab-MIR396b pab-MIR396c					pab-MIR160a pab-MIR160b								pab-MIR482d pab-MIR482a pab-MIR482b pab-MIR482c				pab-MIR395
Vigna unguiculata		vun-MIR164								vun-MIR169	vun-MIR319b vun-MIR319a					vun-MIR162		vun-MIR172					vun-MIR168										vun-MIR160							vun-MIR399a vun-MIR399b	vun-MIR482 vun-MIR2118				vun-MIR395				vun-MIR408
Herpes B virus
Drosophila pseudoobscura
Marsupenaeus japonicus
Rhipicephalus microplus
Phytophthora ramorum
Gossypium arboreum
Prunus persica		ppe-MIR164a ppe-MIR164b ppe-MIR164c ppe-MIR164d				ppe-MIR166a ppe-MIR166b ppe-MIR166c ppe-MIR166d ppe-MIR166e		ppe-MIR390	ppe-MIR169f ppe-MIR169g ppe-MIR169h ppe-MIR169i ppe-MIR169j	ppe-MIR169e ppe-MIR169a ppe-MIR169b ppe-MIR169c ppe-MIR169d ppe-MIR169k ppe-MIR169l	ppe-MIR319a ppe-MIR319b ppe-MIR159				ppe-MIR397	ppe-MIR162		ppe-MIR172a ppe-MIR172b ppe-MIR172c ppe-MIR172d				ppe-MIR398a ppe-MIR398b	ppe-MIR168				ppe-MIR403	ppe-MIR396a ppe-MIR396b					ppe-MIR160a ppe-MIR160b		ppe-MIR7122a ppe-MIR7122b			ppe-MIR1511		ppe-MIR399a ppe-MIR399b ppe-MIR399c ppe-MIR399d ppe-MIR399e ppe-MIR399f ppe-MIR399g ppe-MIR399h ppe-MIR399i ppe-MIR399j ppe-MIR399k ppe-MIR399l ppe-MIR399m ppe-MIR399n	ppe-MIR482a ppe-MIR482b ppe-MIR482c ppe-MIR482e ppe-MIR482f				ppe-MIR395a ppe-MIR395b ppe-MIR395c ppe-MIR395d ppe-MIR395e ppe-MIR395f ppe-MIR395g ppe-MIR395h ppe-MIR395i ppe-MIR395j ppe-MIR395k ppe-MIR395l ppe-MIR395m ppe-MIR395n ppe-MIR395o
JC polyomavirus
Oryza sativa		osa-MIR164a osa-MIR164b osa-MIR164c osa-MIR164d osa-MIR164e osa-MIR164f				osa-MIR166a osa-MIR166b osa-MIR166c osa-MIR166d osa-MIR166e osa-MIR166f osa-MIR166k osa-MIR166l osa-MIR166g osa-MIR166h osa-MIR166i osa-MIR166m osa-MIR166j		osa-MIR390	osa-MIR169d osa-MIR169e osa-MIR169f osa-MIR169g osa-MIR169h osa-MIR169i osa-MIR169j osa-MIR169k osa-MIR169l osa-MIR169m osa-MIR169n osa-MIR169o osa-MIR169r	osa-MIR169a osa-MIR169b osa-MIR169c	osa-MIR159a osa-MIR159b osa-MIR159c osa-MIR159d osa-MIR159e osa-MIR159f osa-MIR319a osa-MIR319b				osa-MIR397a osa-MIR397b			osa-MIR172a osa-MIR172b osa-MIR172c osa-MIR172d				osa-MIR398a osa-MIR398b	osa-MIR168a			osa-MIR529a osa-MIR529b		osa-MIR396a osa-MIR396b osa-MIR396c osa-MIR396e osa-MIR396f	osa-MIR396g osa-MIR396h osa-MIR396d				osa-MIR160a osa-MIR160b osa-MIR160c osa-MIR160d osa-MIR160e osa-MIR160f							osa-MIR399a osa-MIR399b osa-MIR399c osa-MIR399d osa-MIR399e osa-MIR399f osa-MIR399g osa-MIR399h osa-MIR399i osa-MIR399j osa-MIR399k					osa-MIR395b osa-MIR395d osa-MIR395e osa-MIR395g osa-MIR395h osa-MIR395i osa-MIR395j osa-MIR395k osa-MIR395l osa-MIR395s osa-MIR395t osa-MIR395c osa-MIR395a osa-MIR395f osa-MIR395u osa-MIR395m osa-MIR395n osa-MIR395o osa-MIR395p osa-MIR395q osa-MIR395v osa-MIR395w osa-MIR395r osa-MIR395x osa-MIR395y			osa-MIR162a osa-MIR162b	osa-MIR408
Oryctolagus cuniculus
Helianthus petiolaris						hpe-MIR166a										hpe-MIR162a											hpe-MIR403a
Drosophila mojavensis
Ornithorhynchus anatinus
Human herpesvirus 6B
Drosophila willistoni
Cucumis melo		cme-MIR164a cme-MIR164c cme-MIR164b cme-MIR164d				cme-MIR166i cme-MIR166c cme-MIR166b cme-MIR166d cme-MIR166h cme-MIR166f cme-MIR166a cme-MIR166g cme-MIR166e		cme-MIR390b cme-MIR390d cme-MIR390a cme-MIR390c	cme-MIR169o cme-MIR169d cme-MIR169c cme-MIR169m cme-MIR169j cme-MIR169b cme-MIR169a cme-MIR169i cme-MIR169l cme-MIR169n cme-MIR169e	cme-MIR169k cme-MIR169h cme-MIR169f cme-MIR169g cme-MIR169r	cme-MIR319b cme-MIR319a cme-MIR319c cme-MIR319d cme-MIR159a cme-MIR159b				cme-MIR397	cme-MIR162		cme-MIR172f cme-MIR172b cme-MIR172c cme-MIR172e cme-MIR172d cme-MIR172a				cme-MIR398b cme-MIR398a	cme-MIR168					cme-MIR396a cme-MIR396b cme-MIR396c cme-MIR396d cme-MIR396e					cme-MIR160a cme-MIR160b cme-MIR160d cme-MIR160c							cme-MIR399d cme-MIR399e cme-MIR399f cme-MIR399a cme-MIR399c cme-MIR399b cme-MIR399g					cme-MIR395a cme-MIR395e cme-MIR395d cme-MIR395f cme-MIR395b cme-MIR395c				cme-MIR408
[truncated: 20 more columns]
