# Supplementary material for: Characterization and expression profiles of miRNAs in the triploid hybrids of Brassica napus and Brassica rapa
Source: BMC Genomics. 2019 Aug 14;20:649. doi: 10.1186/s12864-019-6001-x (PMC6694508; doi:10.1186/s12864-019-6001-x)
Supplement: Supplementary file 4 — Table S4. The expression level of the conserved miRNAs in B. napus, B. rapa and F1. (XLSX 23 kb) [file 12864_2019_6001_MOESM4_ESM.xlsx]

## Sheet: mature
miRNA	F1	B. rapa	B. napus
aau-miR160	5746	6077	5874
aau-miR168	9769	13318	7398
ahy-miR156a	7	12	10
ahy-miR398	67	68	98
aly-miR156b-3p	192	309	288
aly-miR156e-3p	53	57	38
aly-miR158b-3p	26	12	13
aly-miR160b-3p	24	3	32
aly-miR160c-3p	1	0	0
aly-miR161-5p.1	1	0	0
aly-miR162a-5p	16	28	18
aly-miR165a-3p	7035	4279	5328
aly-miR165a-5p	157	177	158
aly-miR165b-5p	13	86	18
aly-miR166g-5p	4	4	3
aly-miR167c-3p	0	0	1
aly-miR169d-3p	1	1	2
aly-miR169j-3p	2	0	0
aly-miR172a-5p	1	1	3
aly-miR172e-3p	64	137	57
aly-miR319a-5p	8	47	11
aly-miR319b-5p	2	19	2
aly-miR319c-5p	2	2	7
aly-miR395b-5p	2	0	0
aly-miR395c-3p	28	3	8
aly-miR395e-5p	125	5	63
aly-miR399a-5p	1	0	0
aly-miR399d-5p	0	0	1
aly-miR399g-5p	0	1	1
aly-miR399h-5p	27	9	19
aly-miR400-3p	2	0	0
aly-miR408-5p	375	344	539
aly-miR825-5p	0	0	1
aly-miR838-3p	3	6	0
aly-miR845a-3p	1	33	1
aly-miR845b-5p	1	12	1
ama-miR396-3p	623	491	545
aqc-miR159	45	97	83
aqc-miR167	113	87	92
aqc-miR171c	5	10	5
aqc-miR171f	54	63	45
ata-miR172a-5p	1	0	0
ata-miR393-5p	28	48	31
ata-miR395b-3p	1	0	1
ath-miR156a-3p	3	4	4
ath-miR156a-5p	119	268	257
ath-miR156b-3p	231	324	319
ath-miR156c-3p	2	4	6
ath-miR156f-3p	51	29	53
ath-miR156g	21	24	13
ath-miR156h	1951	3347	3198
ath-miR157a-3p	132	63	96
ath-miR157a-5p	173	183	238
ath-miR157d	5	1	6
ath-miR158a-3p	1138	528	995
ath-miR158b	14	4	4
ath-miR159a	25223	44081	40772
ath-miR159b-3p	1371	2283	1784
ath-miR159c	135	259	122
ath-miR160a-3p	39	37	34
ath-miR160a-5p	5919	6180	6004
ath-miR160c-3p	4	16	9
ath-miR161.1	1	0	0
ath-miR162a-3p	1910	2215	2319
ath-miR162a-5p	16	28	18
ath-miR164a	3443	4618	4440
ath-miR164b-3p	1	0	0
ath-miR164c-3p	7	52	12
ath-miR164c-5p	142	224	222
ath-miR165a-3p	7035	4279	5328
ath-miR165a-5p	157	177	158
ath-miR166a-3p	52988	52087	40989
ath-miR166a-5p	28	31	19
ath-miR166e-5p	12	37	15
ath-miR167a-3p	4381	2628	3187
ath-miR167a-5p	46743	52343	50942
ath-miR167c-3p	0	0	1
ath-miR167c-5p	12	11	10
ath-miR167d	1249	2863	1520
ath-miR168a-3p	9708	13266	7331
ath-miR168a-5p	9853	31124	12272
ath-miR169a-5p	31	32	13
ath-miR169b-3p	40	8	63
ath-miR169b-5p	906	1055	672
ath-miR169d	4	0	3
ath-miR169f-3p	0	0	1
ath-miR169g-3p	1	1	2
ath-miR170-3p	0	4	0
ath-miR170-5p	588	359	598
ath-miR171a-3p	430	661	467
ath-miR171b-3p	40	58	36
ath-miR171b-5p	42	194	38
ath-miR171c-5p	1	0	0
ath-miR172a	126	204	104
ath-miR172b-5p	732	247	853
ath-miR172c	42	107	67
ath-miR172e-3p	66	143	61
ath-miR2111a-3p	3	1	8
ath-miR2111a-5p	329	102	339
ath-miR319a	767	4173	923
ath-miR319c	783	948	861
ath-miR390a-3p	2	4	1
ath-miR390a-5p	1128	2646	643
ath-miR390b-3p	10	7	8
ath-miR391-3p	298	270	394
ath-miR391-5p	217	157	281
ath-miR393a-5p	4384	6995	4461
ath-miR393b-3p	1	4	0
ath-miR394a	206	453	183
ath-miR394b-3p	8	8	10
ath-miR395a	611	38	259
ath-miR395b	532	135	222
ath-miR396a-3p	2596	1571	3069
ath-miR396a-5p	1507	1416	2120
ath-miR396b-3p	625	492	547
ath-miR396b-5p	2049	2394	3192
ath-miR397a	49	32	46
ath-miR397b	1	0	1
ath-miR398a-3p	67	68	98
ath-miR398b-3p	44	34	24
ath-miR399a	2	0	2
ath-miR399b	310	230	446
ath-miR399c-5p	1	0	0
ath-miR399d	1	1	6
ath-miR399f	348	213	313
ath-miR400	26	177	32
ath-miR403-3p	103	302	180
ath-miR403-5p	0	2	2
ath-miR408-3p	225	590	231
ath-miR408-5p	375	344	539
ath-miR5658	1	1	0
ath-miR8175	2900	4401	2726
ath-miR8176	1	0	0
ath-miR824-3p	30812	30407	19060
ath-miR824-5p	2182	4349	2099
ath-miR828	7	9	2
ath-miR845a	2751	23252	2171
ath-miR858a	401	709	467
ath-miR858b	213	298	230
atr-miR390.1	1128	2643	646
bdi-miR156f-3p	0	1	2
bdi-miR159a-3p	17	21	14
bdi-miR162	48	44	30
bdi-miR169m	25	21	17
bdi-miR5054	0	2	0
bdi-miR845	1	0	1
bna-miR1140	1282	1733	1044
bna-miR161	23	79	27
bna-miR162a	1	171	0
bna-miR167d	1238	2430	1489
bna-miR168b	14	24	15
bna-miR169m	7	0	15
bna-miR2111b-3p	70	33	30
bna-miR2111c	8	21	12
bna-miR6029	130	1306	117
bna-miR6030	536	5	451
bna-miR6031	60	151	75
bna-miR6033	0	1	0
bna-miR6034	24	43	30
bna-miR6035	4	0	1
bna-miR6036	5	7	4
bna-miR860	1	5	1
bol-miR398a-5p	2	1	3
bol-miR9408	3	2	2
bol-miR9409	0	0	1
bra-miR158-3p	118	578	185
bra-miR158-5p	3079	2497	1953
bra-miR161-3p	20	70	11
bra-miR164e-3p	288	853	278
bra-miR168a-3p	8092	21927	6100
bra-miR172c-5p	80	111	124
bra-miR172d-5p	3	1	1
bra-miR1885a	244	764	237
bra-miR1885b	1612	4002	1731
bra-miR2111b-3p	24	22	14
bra-miR390-3p	2777	1997	1971
bra-miR398-5p	132	129	95
bra-miR400-3p	8	40	3
bra-miR403-5p	753	978	851
bra-miR408-3p	1	4	2
bra-miR408-5p	225	590	230
bra-miR5654a	3786	7025	4772
bra-miR5711	270	2260	257
bra-miR5712	28	247	35
bra-miR5715	1	2	1
bra-miR5716	0	3	0
bra-miR5717	0	1	0
bra-miR5718	39	125	93
bra-miR5719	0	3	0
bra-miR5721	0	3	0
bra-miR5722	0	0	1
bra-miR5723	1	3	0
bra-miR5724	0	1345	0
bra-miR5725	10	17	5
bra-miR5726	4	53	1
bra-miR6032-3p	7	10	6
bra-miR6032-5p	1	3	1
bra-miR860-5p	0	3	1
bra-miR9408-3p	7	0	1
bra-miR9408-5p	67	4	38
bra-miR9552a-3p	1	0	0
bra-miR9552a-5p	68	333	32
bra-miR9552b-3p	66	324	31
bra-miR9552b-5p	1	0	0
bra-miR9553-3p	306	678	192
bra-miR9554-3p	0	2	0
bra-miR9554-5p	0	16	0
bra-miR9555a-3p	0	18	2
bra-miR9555a-5p	0	1	1
bra-miR9555b-5p	1	2	0
bra-miR9556-3p	0	1	0
bra-miR9556-5p	0	1	0
bra-miR9557-3p	18	1	8
bra-miR9557-5p	60	176	46
bra-miR9558-3p	1	1	1
bra-miR9558-5p	0	0	1
bra-miR9559-3p	0	6	0
bra-miR9559-5p	0	4	0
bra-miR9560a-3p	1	3	0
bra-miR9560a-5p	8	5	6
bra-miR9560b-3p	2	4	2
bra-miR9561-3p	0	2	0
bra-miR9561-5p	0	6	0
bra-miR9562-5p	1	3	1
bra-miR9563a-3p	0	1	0
bra-miR9563a-5p	22	1	13
bra-miR9563b-5p	6	6	15
bra-miR9564-5p	1	2	0
bra-miR9565-5p	0	2	2
bra-miR9566-3p	0	3	0
bra-miR9566-5p	2	8	1
bra-miR9567-5p	5	0	2
bra-miR9568-3p	4	7	0
bra-miR9568-5p	1	3	0
bra-miR9569-3p	0	2	2
cca-miR156b	6	12	14
cca-miR171	0	2	2
cca-miR390	7	15	5
cca-miR393	2	7	4
cca-miR395a	2	0	2
cca-miR396a-3p	13	16	13
cca-miR396c	7	1	3
cln-miR162	4	6	10
cme-miR166i	23	36	13
cme-miR169q	0	0	1
cme-miR399d	22	13	37
cme-miR399g	1	1	1
cme-miR858	7	7	6
cpa-miR166e	52833	51775	40841
cpa-miR8155	1952	1774	1430
csi-miR160	5746	6077	5874
ctr-miR171	4	5	0
far-miR164a	0	1	1
ghr-miR169b	0	3	1
gma-miR1511	1	0	0
gma-miR156g	2	0	2
gma-miR156p	14	9	6
gma-miR160a-3p	6	15	3
gma-miR160b	5746	6077	5874
gma-miR164b	3443	4618	4440
gma-miR166m	108	56	57
gma-miR166u	52936	51869	40914
gma-miR167h	1104	2275	1368
gma-miR167i	74	89	52
gma-miR168b	9851	31118	12272
gma-miR169c	1	0	1
gma-miR169e	16	21	12
gma-miR169u	5	7	5
gma-miR169v	906	1050	666
gma-miR171a	45	61	39
gma-miR171m	4	5	0
gma-miR171n	4	6	1
gma-miR172d	5	9	6
gma-miR319q	696	849	751
gma-miR390a-3p	2	3	1
gma-miR390b-5p	4	4	0
gma-miR390e	1128	2646	642
gma-miR396a-3p	2523	1503	3009
gma-miR396b-3p	25	12	27
gma-miR396h	1306	1317	1909
gma-miR403a	3	9	2
gma-miR408d	225	589	225
gma-miR4995	31	32	50
gma-miR5368	11	17	3
gma-miR6300	570	1310	509
gra-miR166d	4	4	3
gra-miR167c	1171	2374	1457
han-miR3630-3p	1	0	1
hbr-miR156	173	183	238
hbr-miR159b	2	5	0
hbr-miR396a	3	6	5
hbr-miR6173	0	5	0
hci-miR156a	0	1	0
hci-miR164a	81	113	115
htu-miR171a	59	73	48
lus-miR159b	1136	1897	1513
lus-miR172j	5	9	6
mdm-miR1511	0	1	1
mdm-miR156ad	0	0	1
mdm-miR159a	3	0	0
mdm-miR396a	42	39	45
mes-miR166i	56	72	68
mes-miR171d	1	0	1
mtr-miR156g-3p	0	1	0
mtr-miR156g-5p	1	1	1
mtr-miR156j	0	1	1
mtr-miR166b	278	540	439
mtr-miR166d	17	14	22
mtr-miR169d-5p	15	21	10
mtr-miR169e-5p	15	21	10
mtr-miR169h	7	0	13
mtr-miR171b	871	2556	926
mtr-miR172d-5p	2	2	4
mtr-miR319a-3p	779	4217	933
mtr-miR395a	1	0	1
mtr-miR395g	1	0	1
nta-miR156f	0	0	1
nta-miR397	37	31	42
osa-miR156k	2	3	2
osa-miR156l-5p	1	1	0
osa-miR159a.1	1389	2260	1796
osa-miR159c	0	1	0
osa-miR159f	687	694	715
osa-miR160e-5p	251	298	202
osa-miR160f-5p	1	1	2
osa-miR162b	5	9	4
osa-miR164c	1	5	8
osa-miR164d	118	198	185
osa-miR164e	81	110	113
osa-miR166b-5p	15	22	5
osa-miR166d-5p	1690	2607	1726
osa-miR166e-3p	48	40	19
osa-miR166g-3p	327	584	479
osa-miR166h-5p	4	2	2
osa-miR166k-3p	0	0	1
osa-miR166m	1615	2001	1474
osa-miR167d-5p	1238	2432	1491
osa-miR168a-5p	16	13	12
osa-miR169e	25	21	17
osa-miR171b	59	73	48
osa-miR171i-3p	5	7	1
osa-miR172d-5p	195	262	200
osa-miR1863a	0	2	2
osa-miR319a-3p.2-3p	0	2	2
osa-miR393a	4384	6995	4461
osa-miR395b	1	0	1
osa-miR396a-3p	35	9	24
osa-miR397b	0	0	4
osa-miR399a	0	0	1
osa-miR399e	0	0	3
osa-miR399i	0	0	1
osa-miR399j	20	12	37
osa-miR408-3p	16	49	27
osa-miR5083	56	69	29
osa-miR5153	1	0	0
osa-miR5538	1	0	0
pab-miR1863	0	2	2
pab-miR3711	3	0	0
pab-miR397	0	1	0
pde-miR159	69	30	37
ppe-miR1511-3p	1952	1775	1430
ppe-miR393a	4384	6995	4461
ppe-miR395a-3p	3	0	0
ppe-miR396a	42	39	49
ppe-miR858	7	7	6
ppt-miR160b	124	49	76
ppt-miR160c	1	0	0
ppt-miR160g	3	2	5
ppt-miR166j	244	173	171
ppt-miR171b	2	0	0
ppt-miR319a	19	61	13
ppt-miR390c-5p	6	19	9
ppt-miR408b	223	603	227
ppt-miR894	6	13	6
pta-miR159a	3	1	0
pta-miR159c	3	4	1
pta-miR166c	0	0	1
pta-miR319	19	59	13
ptc-miR156k	1	2	3
ptc-miR156l	0	0	1
ptc-miR160g	45	13	14
ptc-miR160h	11	5	10
ptc-miR166n	278	540	439
ptc-miR166p	0	1	1
ptc-miR167f-3p	1	0	0
ptc-miR167f-5p	1160	2372	1450
ptc-miR167h-5p	0	3	0
ptc-miR169s	906	1050	666
ptc-miR171c	2	0	0
ptc-miR171k	2	0	0
ptc-miR172b-5p	2	2	4
ptc-miR2111a	57	26	60
ptc-miR319e	36	69	21
ptc-miR319i	0	1	1
ptc-miR396e-3p	2	5	1
ptc-miR396f	4	3	1
ptc-miR396g-3p	0	2	2
ptc-miR396g-5p	8	5	9
ptc-miR397b	0	0	4
ptc-miR399h	1	1	0
ptc-miR399j	3	7	5
ptc-miR6478	840	1333	633
rgl-miR5139	2088	1620	1406
rgl-miR5141	0	1	1
sbi-miR172b	66	143	61
sly-miR167b-5p	2	13	0
sly-miR168a-3p	22	46	11
sly-miR171d	2	0	0
sly-miR394-3p	1	0	0
smo-miR1088-5p	1	1	1
smo-miR171b	0	4	1
sof-miR159c	3	0	0
sof-miR159e	1	1	3
stu-miR156f-5p	6	12	14
stu-miR171b-3p	4	6	1
stu-miR172c-3p	1	1	2
stu-miR393-3p	2	7	4
tae-miR167b	3	7	11
tae-miR395b	610	37	262
vun-miR164	0	1	0
vvi-miR156e	1	2	0
vvi-miR166a	278	540	439
vvi-miR167c	1124	2292	1381
vvi-miR169l	2	0	2
vvi-miR169o	2	0	2
vvi-miR171f	2	0	0
vvi-miR171h	1	1	1
vvi-miR2111-5p	3	1	0
vvi-miR3630-3p	85	125	53
vvi-miR396a	132	126	163
vvi-miR396b	1997	2383	3129
vvi-miR399i	7	3	6
vvi-miR845c	11	98	7
vvi-miR845d	16	115	7
zma-miR156h-3p	0	0	2
zma-miR156k-5p	15	0	10
zma-miR159h-3p	2	3	1
zma-miR162-3p	1892	2202	2301
zma-miR164h-5p	73	97	102
zma-miR166h-3p	52932	52026	40947
zma-miR168b-3p	18	37	6
zma-miR171a-3p	430	657	466
zma-miR171b-3p	40	57	36
zma-miR171b-5p	0	1	0
zma-miR171c-3p	1	0	3
zma-miR172c-5p	0	0	1
zma-miR172d-5p	195	262	200
zma-miR393b-3p	3	4	1
zma-miR396g-3p	1303	1317	1908
zma-miR396g-5p	32	7	19
zma-miR399g-3p	1	0	2
