# Supplementary material for: Characterization and expression profiles of miRNAs in the triploid hybrids of Brassica napus and Brassica rapa
Source: BMC Genomics. 2019 Aug 14;20:649. doi: 10.1186/s12864-019-6001-x (PMC6694508; doi:10.1186/s12864-019-6001-x)
Supplement: Supplementary file 5 — Table S5. The identified novel miRNAs in B. napus, B. rapa and F1. (XLSX 13 kb) [file 12864_2019_6001_MOESM5_ESM.xlsx]

## Sheet: Novel miRNA
>novel_8
cuuugccuaucguuuggaaaa
>novel_106
cggcucugauaccaauugaug
>novel_108
augauucuugggauuuaucuu
>novel_110
caugccuggcucccuguaugcc
>novel_133
auccucgggacacagauuacc
>novel_135
ugccuggcucccuguauacca
>novel_138
gcaucaucuucaagauucaga
>novel_148
cgccauccauccugaguucca
>novel_151
gggucgauaugagaacacaug
>novel_155
ugacagaagagagugagcacu
>novel_164
cgauuuugucccgggaggugaugg
>novel_166
auccucgggacacagauuacc
>novel_168
acuuugaaacuuugaucuaga
>novel_174
uauuggccugguucauucaga
>novel_177
uuagaugaccaucaacaaaua
>novel_18
ugaagcugccagcaugaucua
>novel_181
cuuugucuauauucuuggaaa
>novel_183
aucucuauuuuuaccucuaaaaua
>novel_187
ucuuguucugguuugguuuugaac
>novel_198
aaacugugugaacucuccauggag
>novel_199
cucccuccguucguuuauacauga
>novel_205
aauuccgacggaaacagcuaguuc
>novel_207
ucgucugauacuaauggguca
>novel_212
uggcaaguugcccuucggcuac
>novel_214
ggguggacaugagaacacaug
>novel_215
uuaccggcagaaaggcagaggu
>novel_222
cagccaaggaugacuugccggag
>novel_225
cacucuccuacuaucauauca
>novel_234
agggagguggucauacugucaaca
>novel_237
uugagccgugccaauaucucu
>novel_239
gcucacggcucuuucugucagu
>novel_242
gggcaucuuucuauuggcacg
>novel_246
agaucuguuagggcuucuuug
>novel_251
gggcaagaucucuauuggcaga
>novel_253
gcucucuagucuucugucauc
>novel_257
gcucacugcuuuaucugucaga
>novel_258
aagcucgagauccaucugguu
>novel_259
gcucacccucuucuugucucc
>novel_267
uuuugccuacuccucccauacc
>novel_273
uaaucggcauccugagguuua
>novel_275
acaaaguuuuauacugauaaucug
>novel_276
acgcccgaagcaaagcgagaaccu
>novel_277
ugugaaugaugcgggagaugu
>novel_278
ugauguaugguuuugagagau
>novel_279
caaaauauuuuuagaauuggugga
>novel_280
uggcauugguaguaaugagugu
>novel_281
auccuugguccagugcgaga
>novel_285
ucuagguucucucuccagcua
>novel_287
aaaacccuaagucuagauuaguua
>novel_288
gaggcacaagucaccgugaaaaga
>novel_289
aucuccaaccccacugcaaaa
>novel_290
uuaagggccucaagcuaaggg
>novel_292
cgcagcgucuuguaaaagaac
>novel_293
aggggcagucugggguccauugga
>novel_298
uaucaagcccuuucaccgccgg
>novel_304
caggacgagaacaacauagu
>novel_305
gaggggcaagagggcaaccaug
>novel_308
aagcgauuccuuuuucggaga
>novel_309
aaaguuaagggacccuacgcu
>novel_311
uccccacagucggcgcca
>novel_317
auccccacagucggcgcca
>novel_320
aauccauugugaugaagugaa
>novel_322
aucguuagcuuuguugaaauu
>novel_325
cuauuauaaagaguuggauuugc
>novel_326
cgauuuugucccgggaggugaugg
>novel_327
gaugacgguaucucuccuacgua
>novel_328
cucugcaaguuauagaagaag
>novel_329
aguauuggccacccacauguagag
>novel_331
acaucuguuaggguuucuuug
>novel_335
aggacggggcucuuagcggaauau
>novel_338
cugaaguguuuggggggacucg
>novel_339
auaagggcaucuuuauugguggga
>novel_341
aggagauggaccagcuggaacaaa
>novel_343
acauccuuuucuugugucgauc
>novel_4
gaucauguucguaguuucacc
>novel_41
ucgcuuggugcaggucgggac
>novel_58
aucaugcgaucucauuggauu
>novel_7
cccgccuugcaucaacugaauc
>novel_75
aucaugcgaucucuucggauu
>novel_78
caugugcccaucuuccccauc
>novel_80
uggauaugaugaaauggcaua
>novel_82
ccgauugucuuuaggcuguugu
>novel_83
cuuccagaagucgggguuuguu
>novel_84
gcgaccccaggucaggcagg
>novel_89
aagagggaucaaccaaauaca
>novel_92
uuggacugaagggaacucccu
>novel_95
aucaugcgaucuauuuggauu
>novel_98
cgauauugguacgguugaauc
