# Supplementary material for: Characterization and expression profiles of miRNAs in the triploid hybrids of Brassica napus and Brassica rapa
Source: BMC Genomics. 2019 Aug 14;20:649. doi: 10.1186/s12864-019-6001-x (PMC6694508; doi:10.1186/s12864-019-6001-x)
Supplement: Supplementary file 6 — Table S6. The differentially expressed miRNAs between B. napus, B. rapa and F1. (XLSX 12 kb) [file 12864_2019_6001_MOESM6_ESM.xlsx]

## Sheet: Sheet1
B. rapa vs F1					B. napus vs F1					B. napus vs B. rapa
Downregulated	Upregulated				Downregulated	Upregulated				Downregulated	Upregulated
aly-miR165a-3p	ath-miR168a-5p				tae-miR395b	ath-miR156a-5p				ath-miR319a	ath-miR396a-3p
ath-miR165a-3p	ath-miR319a				ath-miR395b	bra-miR5718				ath-miR845a	gma-miR396a-3p
ath-miR167a-3p	ath-miR845a				aly-miR395e-5p	novel_298				bna-miR6029	novel_82
novel_82	bna-miR6029				ptc-miR160g	osa-miR164c				bra-miR168a-3p	ath-miR172b-5p
tae-miR395b	bra-miR5711				novel_239	tae-miR167b				bra-miR5711	bna-miR6030
ath-miR395a	gma-miR168b				bna-miR2111b-3p	bna-miR6029				mtr-miR319a-3p	ath-miR158a-3p
bna-miR6030	mtr-miR319a-3p				novel_338	novel_267				gma-miR390e	novel_177
gma-miR396a-3p	novel_75				osa-miR166e-3p	bra-miR9563b-5p				ath-miR390a-5p	tae-miR395b
ath-miR396a-3p	bra-miR5724				bra-miR9552a-5p	ath-miR399d				atr-miR390.1	ath-miR395a
bra-miR390-3p	mtr-miR171b				bra-miR9552b-3p	osa-miR397b				bra-miR5724	novel_98
ath-miR158a-3p	novel_309				novel_164	ptc-miR397b				novel_75	ath-miR2111a-5p
ath-miR172b-5p	novel_290				aly-miR395c-3p	novel_183				novel_309	novel_135
ath-miR395b	bra-miR158-3p				novel_181	ath-miR395a				mtr-miR171b	novel_326
novel_326	novel_199				osa-miR5083					novel_290	novel_148
novel_148	bra-miR164e-3p				novel_8					bra-miR9552a-5p	ath-miR170-5p
ath-miR2111a-5p	bra-miR1885a				ath-miR169a-5p					bra-miR9552b-3p	ath-miR399b
novel_135	bna-miR162a				zma-miR168b-3p					novel_199	novel_207
novel_78	bra-miR5712				novel_328					bra-miR9553-3p	aly-miR408-5p
aly-miR395e-5p	bra-miR9552a-5p				ath-miR158b					bra-miR164e-3p	ath-miR408-5p
ath-miR170-5p	bra-miR9552b-3p				bra-miR9408-3p					bra-miR1885a	novel_341
novel_207	novel_305				osa-miR166b-5p					novel_305	novel_95
novel_177	ath-miR400				gma-miR5368					bna-miR162a	novel_183
novel_183	ath-miR171b-5p				novel_205					bra-miR5712	novel_214
novel_341	vvi-miR845d									bra-miR158-3p	ath-miR391-5p
novel_214	vvi-miR845c									vvi-miR845d	aly-miR395e-5p
bra-miR9408-5p	ath-miR403-3p									ath-miR171b-5p	ath-miR169b-3p
ath-miR399f	novel_108									ath-miR400	ath-miR395b
novel_95	aly-miR165b-5p									vvi-miR845c	novel_166
novel_151	bra-miR5726									novel_89	novel_225
ppt-miR160b	bra-miR9557-5p									novel_108	novel_155
novel_181	novel_187									bra-miR5726	novel_174
novel_174	aly-miR845a-3p									bra-miR9557-5p	bra-miR9408-5p
ath-miR157a-3p	ath-miR164c-3p									bra-miR161-3p	aly-miR160b-3p
ppt-miR166j	bra-miR5718									aly-miR165b-5p	novel_298
gma-miR166m	novel_258									aly-miR845a-3p	novel_335
ath-miR391-5p	aly-miR319a-5p									bra-miR400-3p	ptc-miR2111a
ath-miR169b-3p	bna-miR161									novel_258	novel_329
novel_325	novel_292									novel_279	osa-miR399j
novel_338	novel_279									ppt-miR319a	ath-miR157a-3p
aly-miR395c-3p	bra-miR161-3p									novel_237	novel_325
novel_329	bra-miR9555a-3p									novel_292	cme-miR399d
ptc-miR160g	novel_276									pta-miR319	novel_251
novel_225	novel_275									novel_110	bna-miR169m
pde-miR159	bra-miR400-3p									novel_276	novel_278
novel_335	bra-miR9554-5p									zma-miR168b-3p	ppt-miR160b
bra-miR9563a-5p	novel_322									ath-miR164c-3p	ath-miR156f-3p
novel_328	novel_106									novel_275	mtr-miR169h
bna-miR2111b-3p	ppt-miR319a									bra-miR9554-5p	bra-miR9563a-5p
zma-miR396g-5p	novel_237									aly-miR319a-5p	novel_181
aly-miR160b-3p	novel_320									ptc-miR319e	novel_242
osa-miR396a-3p	pta-miR319									novel_106	zma-miR156k-5p
bra-miR9557-3p	novel_259									novel_322	osa-miR396a-3p
ptc-miR2111a	aly-miR319b-5p									sly-miR168a-3p	gma-miR4995
novel_166	novel_289									bna-miR161	gma-miR396b-3p
zma-miR156k-5p	osa-miR408-3p									sly-miR167b-5p	novel_280
novel_278	novel_267									aly-miR319b-5p	zma-miR396g-5p
aly-miR399h-5p	novel_110									novel_212	novel_234
novel_308	aly-miR845b-5p									bra-miR9555a-3p	novel_215
ath-miR156f-3p	ath-miR166e-5p									novel_320	novel_308
novel_251	novel_7									aly-miR845b-5p	ath-miR2111a-3p
novel_281	sly-miR167b-5p									novel_289	bra-miR9557-3p
novel_285	bna-miR6035									novel_259	novel_328
novel_234	bra-miR9559-3p									novel_331	aly-miR399h-5p
aly-miR158b-3p	bra-miR9561-5p									gma-miR5368	bra-miR9563b-5p
ath-miR397a	ath-miR160c-3p									osa-miR166b-5p	novel_285
ath-miR158b	bna-miR169m									bra-miR9568-3p	novel_273
gma-miR396b-3p	novel_331									gma-miR160a-3p	ath-miR157d
novel_205	ppt-miR390c-5p									cme-miR166i	ath-miR399d
bra-miR9408-3p	hbr-miR6173									aly-miR838-3p	mtr-miR166d
mtr-miR169h	novel_168									bra-miR9559-3p	novel_257
novel_280										bra-miR9561-5p	aly-miR319c-5p
cca-miR396c										bra-miR9566-5p	novel_281
novel_239										novel_7	osa-miR397b
bra-miR9567-5p										ctr-miR171	ptc-miR397b
cme-miR399d										gma-miR171m	novel_253
novel_288										hbr-miR159b	aly-miR395c-3p
novel_242										hbr-miR6173	novel_288
osa-miR399j										bra-miR5725	ptc-miR160h
ath-miR169d										osa-miR171i-3p	novel_338
novel_98										ath-miR170-3p	ath-miR169d
novel_304										ath-miR393b-3p	osa-miR399e
ptc-miR160h										bra-miR9559-5p	zma-miR171c-3p
ath-miR157d										gma-miR390b-5p	ptc-miR396g-5p
novel_215										ath-miR828	cln-miR162
novel_133										gma-miR403a	tae-miR167b
										gma-miR171n
										stu-miR171b-3p
