# Supplementary material for: Characterization and expression profiles of miRNAs in the triploid hybrids of Brassica napus and Brassica rapa
Source: BMC Genomics. 2019 Aug 14;20:649. doi: 10.1186/s12864-019-6001-x (PMC6694508; doi:10.1186/s12864-019-6001-x)
Supplement: Supplementary file 7 — Table S7. The miRNA synteny analysis of B. napus, B. rapa and F1. (XLSX 30 kb) [file 12864_2019_6001_MOESM7_ESM.xlsx]

## Sheet: Sheet1
B. rapa miRNAs mapped to F1				B. rapa miRNAs mapped to B. rapa						B. napus miRNAs mapped to F1					B. napus miRNAs mapped to B. napus
zma-miR168b-3p	+	A04		bra-miR9568-5p	+	A01				bra-miR9408-3p	+	A06			zma-miR168b-3p	+	chrA01
ptc-miR166n	-	A01		zma-miR168b-3p	+	A01				ptc-miR166n	-	A01			ath-miR158b	-	chrA01
bra-miR9568-5p	-	A01		ptc-miR166n	-	A01				zma-miR168b-3p	+	A01			bra-miR9408-3p	+	chrA01
ath-miR158b	-	A01		ath-miR156b-3p	+	A01				ath-miR158b	-	A01			ptc-miR166n	-	chrA01
ath-miR156b-3p	+	A01		ath-miR398a-3p	-	A01				ath-miR156b-3p	+	A01			ath-miR156b-3p	+	chrA01
ath-miR398a-3p	-	A01		stu-miR156f-5p	-	A01				stu-miR156f-5p	-	A01			ath-miR398a-3p	-	chrA01
stu-miR156f-5p	-	A01		bra-miR9408-5p	-	A01				ath-miR398a-3p	-	A01			stu-miR156f-5p	-	chrA01
aly-miR395e-5p	-	A01		bra-miR9555b-5p	-	A01				bra-miR9408-5p	-	A01			bra-miR9408-5p	+	chrA01
bra-miR9555b-5p	+	A01		aly-miR395e-5p	-	A01				aly-miR395e-5p	-	A01			aly-miR395e-5p	-	chrA01
zma-miR171a-3p	-	A01		zma-miR171a-3p	+	A01				bdi-miR845	+	A01			bdi-miR845	+	chrA01
bra-miR9408-5p	-	A01		ath-miR156a-3p	-	A01				zma-miR171a-3p	-	A01			zma-miR171a-3p	-	chrA01
ath-miR156a-3p	-	A01		bna-miR167d	+	A01				ata-miR395b-3p	+	A01			ath-miR156a-3p	-	chrA01
ath-miR167c-5p	-	A01		ath-miR167c-5p	+	A01				ath-miR156a-3p	-	A01			ata-miR395b-3p	+	chrA01
bna-miR167d	+	A01		vvi-miR845d	-	A01				ath-miR167c-5p	-	A01			ath-miR167c-5p	-	chrA01
ptc-miR156k	+	A01		smo-miR171b	-	A01				bna-miR167d	+	A01			bna-miR167d	+	chrA01
vvi-miR845d	-	A01		ptc-miR156k	-	A01				ptc-miR156l	-	A02			ptc-miR156k	+	chrA02
smo-miR171b	-	A01		bra-miR9553-3p	-	A01				smo-miR171b	-	A02			smo-miR171b	+	chrA02
bra-miR9553-3p	-	A02		ath-miR160a-3p	-	A01				ptc-miR156k	+	A02			ptc-miR156l	-	chrA02
ath-miR160a-3p	+	A02		novel_273	+	A01				vvi-miR845d	-	A02			vvi-miR845d	-	chrA02
ath-miR158a-3p	-	A02		novel_275	+	A01				bra-miR9553-3p	-	A02			bra-miR9553-3p	-	chrA02
novel_273	+	A02		ptc-miR167h-5p	+	A01				novel_273	+	A02			ath-miR160a-3p	+	chrA02
novel_275	+	A02		aly-miR319b-5p	-	A01				novel_275	+	A02			ath-miR158a-3p	-	chrA02
aly-miR319b-5p	-	A02		novel_276	-	A01				ath-miR158a-3p	-	A02			novel_273	+	chrA02
novel_276	-	A02		novel_279	+	A01				ath-miR160a-3p	+	A02			novel_275	+	chrA02
ptc-miR167h-5p	+	A02		ptc-miR166p	-	A01				novel_278	+	A02			novel_278	+	chrA02
novel_279	+	A02		ath-miR166e-5p	-	A01				aly-miR319b-5p	-	A02			aly-miR319b-5p	-	chrA02
ptc-miR166p	-	A02		bra-miR9555a-5p	-	A01				ptc-miR166p	-	A02			ptc-miR166p	-	chrA03
ath-miR171b-3p	-	A02		ptc-miR2111a	-	A01				bra-miR9555a-5p	-	A02			bra-miR9555a-5p	-	chrA03
ath-miR166e-5p	-	A02		ath-miR8175	+	A01				ath-miR166e-5p	-	A02			ath-miR166e-5p	-	chrA03
bra-miR9555a-5p	-	A02		novel_207	+	A01				ath-miR171b-3p	-	A02			ath-miR171b-3p	-	chrA03
ptc-miR2111a	-	A02		aly-miR165a-3p	-	A01				ptc-miR2111a	-	A02			ath-miR8175	+	chrA03
novel_207	+	A02		osa-miR166b-5p	+	A01				novel_207	+	A02			novel_207	+	chrA03
ath-miR8175	+	A02		aqc-miR167	+	A01				ath-miR8175	+	A02			ptc-miR2111a	-	chrA03
aly-miR408-5p	-	A02		ath-miR391-3p	-	A02				aly-miR408-5p	-	A02			aly-miR408-5p	-	chrA03
aly-miR165a-3p	-	A02		aly-miR408-5p	+	A02				ath-miR391-3p	+	A02			aqc-miR167	-	chrA03
osa-miR166b-5p	-	A02		pab-miR1863	+	A02				aly-miR165a-3p	-	A02			osa-miR166b-5p	-	chrA03
ath-miR391-3p	+	A03		gma-miR396h	-	A02				osa-miR166b-5p	-	A03			ath-miR391-3p	+	chrA03
aqc-miR167	+	A03		mtr-miR156g-5p	+	A02				aqc-miR167	+	A03			pab-miR1863	+	chrA03
pab-miR1863	+	A03		aly-miR845a-3p	-	A02				pab-miR1863	+	A03			osa-miR319a-3p.2-3p	-	chrA03
osa-miR319a-3p.2-3p	-	A03		ath-miR403-5p	+	A02				osa-miR319a-3p.2-3p	-	A03			gma-miR396h	-	chrA03
gma-miR396h	-	A03		hbr-miR159b	-	A02				gma-miR396h	-	A03			aly-miR845a-3p	-	chrA03
aly-miR845a-3p	-	A03		ath-miR169g-3p	-	A02				mtr-miR156g-5p	+	A03			ath-miR403-5p	+	chrA04
mtr-miR156g-5p	+	A03		ath-miR5658	+	A02				ath-miR403-5p	+	A03			mtr-miR156g-5p	+	chrA04
ath-miR403-5p	+	A03		ath-miR157a-3p	-	A02				aly-miR845a-3p	-	A03			ath-miR157a-3p	-	chrA04
hbr-miR159b	+	A03		novel_92	-	A02				ath-miR169g-3p	-	A03			novel_92	-	chrA04
ath-miR5658	+	A03		bra-miR9558-3p	-	A02				ath-miR157a-3p	-	A03			cca-miR171	+	chrA04
ath-miR169g-3p	-	A03		mdm-miR1511	-	A02				novel_92	-	A03			bra-miR9558-3p	-	chrA04
ath-miR157a-3p	-	A03		novel_98	+	A02				bra-miR9558-3p	-	A03			ath-miR169g-3p	-	chrA04
novel_92	-	A03		cca-miR171	+	A02				osa-miR166k-3p	-	A03			osa-miR166k-3p	-	chrA04
bra-miR9558-3p	-	A03		ath-miR397a	-	A02				cca-miR171	+	A03			ath-miR399a	-	chrA04
cca-miR171	+	A03		ppe-miR858	+	A02				novel_98	+	A03			mdm-miR1511	-	chrA04
mdm-miR1511	-	A03		osa-miR164d	-	A02				ath-miR399a	-	A03			novel_98	+	chrA04
novel_98	+	A03		cme-miR858	+	A02				mdm-miR1511	-	A03			ath-miR397a	+	chrA04
ath-miR397a	+	A03		novel_155	+	A02				ath-miR397a	+	A03			bna-miR6035	-	chrA05
ppe-miR858	+	A03		cca-miR393	+	A02				bna-miR6035	-	A03			ppe-miR858	+	chrA05
osa-miR164d	-	A03		bra-miR158-3p	-	A02				osa-miR164d	-	A04			osa-miR164d	-	chrA05
cme-miR858	+	A04		novel_151	-	A02				cme-miR858	+	A04			cme-miR858	+	chrA05
novel_155	+	A04		aly-miR165b-5p	+	A02				ppe-miR858	+	A04			cca-miR393	+	chrA05
novel_151	+	A04		ppe-miR1511-3p	-	A02				novel_155	+	A04			novel_155	+	chrA05
bra-miR158-3p	+	A04		aly-miR319a-5p	+	A02				cca-miR393	+	A04			bra-miR158-3p	+	chrA05
cca-miR393	+	A04		ath-miR408-3p	+	A02				bra-miR158-3p	+	A04			cca-miR390	+	chrA05
cca-miR390	+	A04		bna-miR6036	-	A02				osa-miR171i-3p	+	A04			novel_151	+	chrA05
osa-miR171i-3p	+	A04		bna-miR6034	+	A02				cca-miR390	+	A04			osa-miR171i-3p	+	chrA05
aly-miR165b-5p	+	A04		bra-miR9554-3p	+	A02				novel_151	+	A04			ppe-miR1511-3p	-	chrA05
aly-miR319a-5p	+	A04		bna-miR6033	-	A02				aly-miR165b-5p	+	A04			aly-miR165b-5p	+	chrA05
ppe-miR1511-3p	-	A04		aqc-miR159	-	A02				ppe-miR1511-3p	-	A04			aly-miR319a-5p	+	chrA05
ath-miR408-3p	+	A04		far-miR164a	-	A02				nta-miR156f	-	A04			nta-miR156f	-	chrA05
bna-miR6036	-	A04		osa-miR1863a	-	A02				aly-miR319a-5p	+	A04			bna-miR168b	-	chrA06
bna-miR6034	+	A04		rgl-miR5139	+	A02				bna-miR6036	-	A04			bna-miR6036	-	chrA06
bra-miR9554-3p	+	A04		novel_78	-	A02				ath-miR408-3p	+	A05			bna-miR6034	+	chrA06
bna-miR168b	-	A05		bra-miR5719	+	A02				bna-miR168b	-	A05			ath-miR397b	+	chrA06
bna-miR6033	-	A05		zma-miR393b-3p	+	A02				bna-miR6034	+	A05			aqc-miR159	-	chrA06
aqc-miR159	-	A05		stu-miR393-3p	-	A03				ath-miR397b	+	A05			far-miR164a	-	chrA06
far-miR164a	-	A05		novel_343	-	A03				aqc-miR159	-	A05			osa-miR1863a	-	chrA06
osa-miR1863a	-	A05		ath-miR396a-3p	-	A03				far-miR164a	-	A05			rgl-miR5139	+	chrA06
rgl-miR5139	+	A05		zma-miR162-3p	-	A03				osa-miR1863a	-	A05			novel_78	-	chrA06
novel_78	-	A05		ath-miR172e-3p	+	A03				novel_78	-	A05			stu-miR393-3p	-	chrA06
bra-miR5719	+	A05		aly-miR156b-3p	+	A03				rgl-miR5139	+	A05			zma-miR393b-3p	+	chrA06
stu-miR393-3p	-	A05		cln-miR162	-	A03				zma-miR393b-3p	+	A05			ath-miR396a-3p	-	chrA06
zma-miR393b-3p	+	A05		aly-miR395c-3p	-	A03				stu-miR393-3p	-	A05			zma-miR162-3p	-	chrA06
novel_343	+	A05		bra-miR172c-5p	-	A03				mtr-miR169h	+	A05			mtr-miR169h	+	chrA06
ath-miR396a-3p	-	A05		osa-miR5083	-	A03				ath-miR396a-3p	-	A06			novel_343	+	chrA07
zma-miR162-3p	-	A05		novel_239	-	A03				zma-miR162-3p	-	A06			aly-miR167c-3p	-	chrA07
aly-miR156b-3p	+	A05		ath-miR160c-3p	+	A03				novel_343	+	A06			aly-miR156b-3p	+	chrA07
ath-miR172e-3p	+	A05		novel_331	+	A03				cln-miR162	-	A06			cln-miR162	-	chrA07
cln-miR162	-	A06		bra-miR9560b-3p	-	A03				aly-miR156b-3p	+	A06			ath-miR172e-3p	-	chrA07
ppt-miR894	-	A06		bra-miR9559-5p	+	A03				ath-miR172e-3p	+	A06			aly-miR395c-3p	-	chrA07
osa-miR5083	+	A06		novel_339	-	A03				aly-miR167c-3p	-	A06			osa-miR5083	+	chrA07
aly-miR395c-3p	-	A06		novel_237	-	A03				ppt-miR894	-	A06			ppt-miR894	-	chrA07
bra-miR172c-5p	-	A06		ptc-miR399j	-	A03				aly-miR395c-3p	-	A06			bra-miR172c-5p	-	chrA07
novel_239	+	A06		gma-miR390a-3p	-	A03				osa-miR5083	+	A06			novel_239	+	chrA07
novel_331	+	A06		ptc-miR399h	-	A03				bra-miR172c-5p	-	A06			novel_331	+	chrA07
ath-miR160c-3p	+	A06		ptc-miR396e-3p	+	A03				novel_239	+	A06			novel_237	+	chrA07
novel_237	+	A06		gma-miR169u	+	A03				novel_331	+	A06			ath-miR160c-3p	+	chrA07
bra-miR9560b-3p	-	A06		gma-miR169v	+	A03				ath-miR160c-3p	+	A06			bra-miR9560b-3p	-	chrA07
bra-miR9559-5p	+	A06		novel_75	-	A03				novel_237	+	A06			ptc-miR399j	-	chrA07
ptc-miR399h	-	A06		bdi-miR169m	+	A03				bra-miR9560b-3p	-	A06			gma-miR390a-3p	-	chrA08
novel_339	-	A06		gma-miR169e	+	A03				novel_339	-	A06			novel_338	+	chrA08
gma-miR390a-3p	-	A06		ath-miR167a-3p	+	A03				gma-miR390a-3p	-	A06			ptc-miR396e-3p	-	chrA08
ptc-miR399j	-	A06		novel_199	+	A03				ptc-miR399j	-	A07			gma-miR169v	-	chrA08
ptc-miR396e-3p	-	A06		novel_198	+	A03				ptc-miR396e-3p	-	A07			bdi-miR169m	-	chrA08
gma-miR169v	-	A06		ath-miR159b-3p	+	A03				gma-miR169v	-	A07			novel_75	+	chrA08
bdi-miR169m	-	A06		osa-miR166m	-	A03				bdi-miR169m	-	A07			gma-miR169u	+	chrA08
novel_338	+	A06		ath-miR156c-3p	-	A03				novel_75	+	A07			gma-miR169e	+	chrA08
gma-miR169u	+	A07		vvi-miR167c	+	A03				gma-miR169u	+	A07			gma-miR169c	+	chrA08
novel_75	+	A07		osa-miR166g-3p	-	A03				novel_338	+	A07			novel_198	-	chrA08
novel_198	-	A07		ptc-miR319e	-	A03				novel_198	-	A07			ath-miR167a-3p	+	chrA08
gma-miR169e	+	A07		osa-miR172d-5p	-	A03				gma-miR169c	+	A08			han-miR3630-3p	+	chrA09
ath-miR167a-3p	+	A07		aly-miR172a-5p	-	A03				ath-miR167a-3p	+	A08			gma-miR319q	-	chrA09
novel_199	-	A07		ppe-miR396a	-	A03				gma-miR169e	+	A08			ath-miR159b-3p	+	chrA09
gma-miR319q	-	A08		bra-miR9566-5p	+	A03				han-miR3630-3p	+	A08			osa-miR166m	+	chrA09
ath-miR159b-3p	+	A08		bra-miR860-5p	+	A03				gma-miR319q	-	A08			vvi-miR167c	+	chrA09
osa-miR166m	-	A08		vvi-miR845c	-	A03				ath-miR159b-3p	+	A08			osa-miR166g-3p	+	chrA09
vvi-miR167c	+	A08		stu-miR172c-3p	+	A03				osa-miR166m	-	A08			ath-miR156c-3p	-	chrA09
ath-miR156c-3p	-	A08		zma-miR166h-3p	-	A03				vvi-miR167c	+	A08			ptc-miR397b	-	chrA09
osa-miR166g-3p	-	A08		ath-miR164c-5p	-	A03				ath-miR156c-3p	-	A08			ptc-miR319e	-	chrA09
osa-miR172d-5p	-	A08		bra-miR9561-5p	-	A03				osa-miR166g-3p	-	A09			aly-miR172a-5p	+	chrA09
ptc-miR319e	-	A08		osa-miR166d-5p	-	A03				ptc-miR397b	-	A09			bra-miR860-5p	+	chrA09
bra-miR860-5p	+	A09		ptc-miR396g-5p	+	A03				osa-miR172d-5p	-	A09			osa-miR166d-5p	-	chrA09
ppe-miR396a	-	A09		vvi-miR396b	+	A03				ptc-miR319e	-	A09			osa-miR172d-5p	-	chrA09
aly-miR172a-5p	-	A09		osa-miR160f-5p	-	A03				bra-miR860-5p	+	A09			ppe-miR396a	-	chrA10
osa-miR166d-5p	-	A09		bra-miR9565-5p	+	A04				aly-miR172a-5p	-	A09			bra-miR9566-5p	-	chrA10
bra-miR9566-5p	+	A09		novel_267	+	A04				vvi-miR845c	-	A09			stu-miR172c-3p	+	chrA10
vvi-miR845c	-	A09		ath-miR159a	+	A04				ppe-miR396a	-	A09			vvi-miR845c	-	chrA10
stu-miR172c-3p	+	A09		ath-miR159c	-	A04				osa-miR166d-5p	-	A09			ath-miR164c-5p	-	chrA10
bra-miR9561-5p	-	A09		vvi-miR156e	+	A04				bra-miR9566-5p	+	A09			vvi-miR396b	+	chrA10
zma-miR166h-3p	-	A09		ath-miR393b-3p	+	A04				stu-miR172c-3p	+	A09			zma-miR166h-3p	+	chrA10
vvi-miR396b	+	A09		ath-miR156a-5p	+	A04				ath-miR164c-5p	-	A09			ptc-miR396g-5p	+	chrA10
ath-miR164c-5p	-	A09		bra-miR9563a-5p	+	A04				vvi-miR396b	+	A09			osa-miR160f-5p	+	chrA10
ptc-miR396g-5p	+	A09		vvi-miR3630-3p	-	A04				ptc-miR396g-5p	+	A09			bra-miR9565-5p	+	chrC01
osa-miR160f-5p	+	A09		bra-miR400-3p	+	A04				zma-miR166h-3p	-	A10			novel_267	-	chrC01
bra-miR9565-5p	+	A09		ath-miR2111a-5p	+	A04				osa-miR160f-5p	+	A10			ath-miR169d	-	chrC01
novel_267	+	A10		ath-miR167a-5p	+	A04				novel_267	+	A10			ath-miR159a	+	chrC01
ath-miR159a	+	A10		gma-miR160b	-	A04				bra-miR9565-5p	+	A10			ath-miR159c	+	chrC01
ath-miR159c	+	A10		vvi-miR396a	-	A04				ath-miR169d	-	A10			vvi-miR3630-3p	-	chrC01
vvi-miR156e	-	A10		bra-miR164e-3p	-	A04				ath-miR159a	+	chrA01			bra-miR9563a-5p	+	chrC01
ath-miR393b-3p	+	A10		bna-miR162a	-	A04				ath-miR159c	+	chrA01			ath-miR156a-5p	+	chrC01
vvi-miR3630-3p	-	A10		novel_277	+	A04				ath-miR156a-5p	+	chrA01			bra-miR400-3p	+	chrC01
bra-miR9563a-5p	+	chrA01		novel_305	-	A04				vvi-miR3630-3p	-	chrA01			gma-miR160b	-	chrC01
ath-miR156a-5p	+	chrA01		ahy-miR156a	+	A04				bra-miR9563a-5p	+	chrA01			ath-miR2111a-5p	-	chrC01
bra-miR400-3p	+	chrA01		novel_138	-	A04				bra-miR400-3p	+	chrA01			ath-miR167a-5p	+	chrC01
ath-miR2111a-5p	+	chrA01		novel_83	-	A04				gma-miR160b	-	chrA01			aly-miR160b-3p	-	chrC01
aly-miR160b-3p	-	chrA01		novel_82	+	A04				ath-miR167a-5p	+	chrA01			vvi-miR396a	-	chrC01
ath-miR167a-5p	+	chrA01		novel_135	-	A04				ath-miR2111a-5p	+	chrA01			novel_277	+	chrC01
vvi-miR396a	-	chrA01		bra-miR9563b-5p	-	A04				aly-miR160b-3p	-	chrA01			cme-miR399d	-	chrC01
gma-miR160b	-	chrA01		ath-miR403-3p	-	A04				vvi-miR396a	-	chrA01			novel_305	-	chrC01
bra-miR164e-3p	-	chrA01		ath-miR391-5p	+	A04				novel_277	+	chrA02			novel_308	-	chrC01
bna-miR162a	-	chrA01		osa-miR156l-5p	-	A05				bra-miR164e-3p	-	chrA02			novel_309	+	chrC02
cme-miR399d	-	chrA01		aqc-miR171c	+	A05				cme-miR399d	-	chrA02			novel_138	-	chrC02
novel_277	+	chrA02		novel_89	+	A05				novel_308	-	chrA02			ahy-miR156a	+	chrC02
novel_305	-	chrA02		aqc-miR171f	-	A05				novel_305	-	chrA03			novel_83	-	chrC02
novel_138	-	chrA02		zma-miR396g-5p	+	A05				novel_138	-	chrA03			novel_82	+	chrC02
novel_82	+	chrA02		bra-miR9568-3p	-	A05				novel_304	+	chrA03			novel_304	+	chrC02
ahy-miR156a	+	chrA03		ath-miR156h	-	A05				ahy-miR156a	+	chrA03			cme-miR169q	-	chrC02
novel_309	+	chrA03		bra-miR6032-3p	-	A05				novel_309	+	chrA03			novel_89	+	chrC02
novel_83	-	chrA03		hbr-miR6173	-	A05				novel_82	+	chrA03			novel_135	+	chrC02
novel_89	+	chrA03		bra-miR2111b-3p	-	A05				novel_83	-	chrA03			ath-miR391-5p	-	chrC02
novel_135	-	chrA03		aly-miR158b-3p	-	A05				cme-miR169q	-	chrA03			aqc-miR171f	+	chrC02
bra-miR9563b-5p	+	chrA03		novel_80	-	A05				novel_135	-	chrA04			ath-miR403-3p	-	chrC02
ath-miR391-5p	-	chrA03		hbr-miR396a	+	A05				bra-miR9563b-5p	+	chrA04			zma-miR396g-5p	+	chrC02
osa-miR156l-5p	-	chrA03		gma-miR167h	+	A05				novel_89	+	chrA04			aqc-miR171c	+	chrC02
bra-miR9568-3p	+	chrA03		gma-miR167i	+	A05				ath-miR403-3p	-	chrA04			bra-miR6032-3p	-	chrC02
aqc-miR171f	+	chrA04		ppt-miR408b	-	A05				ath-miR391-5p	-	chrA04			bra-miR9563b-5p	+	chrC02
ath-miR403-3p	-	chrA04		bna-miR161	-	A05				aqc-miR171f	+	chrA04			ath-miR156h	+	chrC02
aqc-miR171c	+	chrA04		gma-miR164b	-	A05				aqc-miR171c	+	chrA04			bra-miR2111b-3p	-	chrC02
zma-miR396g-5p	+	chrA04		ath-miR400	+	A05				zma-miR396g-5p	+	chrA04			novel_80	-	chrC02
bra-miR2111b-3p	-	chrA04		sof-miR159e	+	A05				bra-miR2111b-3p	-	chrA04			aly-miR158b-3p	-	chrC02
hbr-miR6173	-	chrA04		pde-miR159	+	A05				ath-miR156h	+	chrA05			hbr-miR396a	+	chrC02
ath-miR156h	+	chrA04		gma-miR396a-3p	-	A05				bra-miR6032-3p	-	chrA05			gma-miR167i	+	chrC02
bra-miR6032-3p	-	chrA04		ath-miR162a-3p	-	A05				novel_80	-	chrA05			mdm-miR156ad	+	chrC02
aly-miR158b-3p	-	chrA04		gma-miR4995	+	A05				hbr-miR396a	+	chrA05			ppt-miR408b	+	chrC02
novel_80	-	chrA04		novel_290	+	A05				aly-miR158b-3p	-	chrA05			gma-miR164b	-	chrC02
hbr-miR396a	+	chrA05		ath-miR390b-3p	-	A05				mdm-miR156ad	-	chrA05			bna-miR161	-	chrC02
gma-miR167h	+	chrA05		vvi-miR166a	-	A05				gma-miR167i	+	chrA05			ath-miR400	+	chrC02
gma-miR167i	+	chrA05		bra-miR9554-5p	-	A05				gma-miR167h	+	chrA05			pde-miR159	+	chrC02
ppt-miR408b	+	chrA05		novel_166	-	A05				ppt-miR408b	+	chrA05			sof-miR159e	+	chrC02
bna-miR161	-	chrA05		zma-miR172d-5p	+	A05				bna-miR161	-	chrA05			gma-miR4995	-	chrC02
gma-miR164b	-	chrA05		ath-miR396b-5p	+	A05				gma-miR164b	-	chrA06			ath-miR162a-3p	-	chrC02
ath-miR400	+	chrA05		gma-miR156p	-	A05				ath-miR400	+	chrA06			gma-miR396a-3p	-	chrC03
pde-miR159	+	chrA05		bra-miR9555a-3p	-	A05				gma-miR4995	-	chrA06			vvi-miR166a	-	chrC03
sof-miR159e	+	chrA05		novel_225	-	A05				ath-miR162a-3p	-	chrA06			ath-miR390b-3p	-	chrC03
gma-miR4995	-	chrA06		osa-miR171b	-	A05				pde-miR159	+	chrA06			zma-miR172d-5p	-	chrC03
gma-miR396a-3p	-	chrA06		atr-miR390.1	+	A05				sof-miR159e	+	chrA06			novel_166	+	chrC03
ath-miR162a-3p	-	chrA06		novel_174	-	A05				gma-miR396a-3p	-	chrA06			ath-miR396b-5p	+	chrC03
novel_298	-	chrA06		bra-miR9557-5p	-	A05				vvi-miR166a	-	chrA06			novel_298	-	chrC03
ath-miR390b-3p	-	chrA06		bra-miR408-5p	-	A05				ath-miR390b-3p	-	chrA06			mtr-miR395a	-	chrC03
novel_290	+	chrA06		novel_177	-	A05				novel_298	-	chrA06			mtr-miR395g	-	chrC03
vvi-miR166a	-	chrA06		mtr-miR156g-3p	-	A06				novel_166	-	chrA06			gma-miR156p	-	chrC03
bra-miR9554-5p	+	chrA06		ath-miR394a	-	A06				ath-miR396b-5p	+	chrA06			bra-miR9555a-3p	-	chrC03
novel_166	-	chrA06		ath-miR169b-5p	+	A06				zma-miR172d-5p	-	chrA07			novel_225	+	chrC03
ath-miR396b-5p	+	chrA07		ppe-miR393a	+	A06				mtr-miR395a	-	chrA07			gma-miR156g	-	chrC03
zma-miR172d-5p	-	chrA07		ath-miR172c	-	A06				gma-miR156p	-	chrA07			atr-miR390.1	-	chrC03
atr-miR390.1	-	chrA07		ath-miR172a	+	A06				bra-miR9555a-3p	-	chrA07			osa-miR171b	-	chrC03
gma-miR156p	-	chrA07		bra-miR9560a-3p	-	A06				mtr-miR395g	-	chrA07			novel_177	-	chrC03
bra-miR9555a-3p	-	chrA07		ctr-miR171	+	A06				atr-miR390.1	-	chrA07			bra-miR408-5p	+	chrC03
novel_225	+	chrA08		lus-miR159b	-	A06				gma-miR156g	-	chrA08			bra-miR9557-5p	+	chrC03
novel_177	-	chrA08		zma-miR164h-5p	-	A06				novel_225	+	chrA08			novel_174	-	chrC03
novel_174	-	chrA08		ath-miR165a-5p	-	A06				novel_177	-	chrA08			ath-miR394a	-	chrC03
osa-miR171b	-	chrA08		ath-miR166a-5p	-	A06				osa-miR171b	-	chrA08			ath-miR169b-5p	+	chrC03
bra-miR9557-5p	+	chrA08		bra-miR9552a-5p	-	A06				bra-miR9557-5p	+	chrA08			ath-miR172c	-	chrC03
bra-miR408-5p	+	chrA08		ahy-miR398	-	A06				bra-miR408-5p	+	chrA09			ppe-miR393a	+	chrC03
ath-miR394a	-	chrA08		ath-miR858b	+	A06				novel_174	-	chrA09			ath-miR172a	+	chrC03
mtr-miR156g-3p	-	chrA09		ath-miR858a	+	A06				ath-miR394a	-	chrA09			lus-miR159b	+	chrC03
ath-miR169b-5p	+	chrA09		ath-miR824-5p	-	A06				ppe-miR393a	+	chrA09			zma-miR164h-5p	-	chrC03
ctr-miR171	-	chrA09		tae-miR167b	+	A06				ath-miR169b-5p	+	chrA09			cca-miR395a	+	chrC03
ath-miR172c	-	chrA09		osa-miR160e-5p	-	A06				ath-miR172a	+	chrA09			ath-miR166a-5p	-	chrC03
ath-miR172a	+	chrA09		bra-miR158-5p	+	A06				ath-miR172c	-	chrA09			ath-miR165a-5p	-	chrC04
bra-miR9560a-3p	+	chrA09		ath-miR845a	+	A06				lus-miR159b	+	chrA09			ahy-miR398	-	chrC04
ppe-miR393a	+	chrA09		bra-miR9556-5p	+	A06				zma-miR164h-5p	-	chrA09			bra-miR9552a-5p	-	chrC04
zma-miR164h-5p	-	chrA09		ath-miR172b-5p	-	A06				ath-miR166a-5p	-	chrA10			ath-miR858a	+	chrC04
lus-miR159b	+	chrA09		novel_257	-	A06				cca-miR395a	+	chrA10			ath-miR858b	+	chrC04
ath-miR166a-5p	-	chrA09		ath-miR160a-5p	-	A06				ath-miR165a-5p	-	chrA10			tae-miR167b	-	chrC04
bra-miR9552a-5p	-	chrA09		novel_253	+	A06				bra-miR9552a-5p	-	chrA10			bra-miR158-5p	+	chrC04
ath-miR165a-5p	-	chrA10		novel_258	-	A06				ahy-miR398	-	chrA10			ath-miR824-5p	-	chrC04
tae-miR167b	-	chrA10		novel_259	-	A06				tae-miR167b	-	chrA10			osa-miR160e-5p	-	chrC04
ahy-miR398	-	chrA10		osa-miR169e	+	A06				ath-miR858b	+	chrA10			ath-miR845a	+	chrC04
ath-miR858a	+	chrA10		ath-miR171b-5p	+	A06				ath-miR858a	+	chrC01			osa-miR397b	+	chrC04
ath-miR858b	+	chrA10		tae-miR395b	-	A06				ath-miR824-5p	-	chrC01			ath-miR160a-5p	+	chrC04
ath-miR824-5p	-	chrC01		bra-miR1885a	-	A06				bra-miR158-5p	+	chrC01			ath-miR172b-5p	+	chrC04
bra-miR158-5p	+	chrC01		stu-miR171b-3p	-	A06				osa-miR160e-5p	-	chrC01			novel_257	-	chrC04
osa-miR160e-5p	-	chrC01		gma-miR168b	+	A06				ath-miR172b-5p	+	chrC01			ama-miR396-3p	-	chrC04
ath-miR172b-5p	+	chrC01		ath-miR170-3p	-	A06				osa-miR397b	+	chrC01			novel_253	+	chrC04
bra-miR9556-5p	+	chrC01		ath-miR164c-3p	+	A06				ath-miR845a	+	chrC01			mes-miR171d	-	chrC04
ath-miR845a	+	chrC01		bra-miR390-3p	+	A06				ath-miR160a-5p	+	chrC01			novel_259	+	chrC05
ama-miR396-3p	-	chrC01		pta-miR319	-	A06				ama-miR396-3p	-	chrC01			novel_258	-	chrC05
ath-miR160a-5p	+	chrC01		ath-miR396a-5p	-	A06				novel_257	-	chrC01			osa-miR169e	+	chrC05
novel_257	-	chrC01		bdi-miR159a-3p	+	A06				mes-miR171d	-	chrC01			bra-miR1885a	-	chrC05
novel_253	+	chrC01		aly-miR169d-3p	-	A06				novel_253	+	chrC01			ath-miR171b-5p	-	chrC05
novel_259	+	chrC01		sbi-miR172b	+	A06				novel_259	+	chrC01			tae-miR395b	-	chrC05
novel_258	-	chrC01		ath-miR156f-3p	-	A06				novel_258	-	chrC02			ath-miR164c-3p	-	chrC05
osa-miR169e	+	chrC01		novel_108	+	A06				osa-miR169e	+	chrC02			pta-miR319	-	chrC05
ath-miR171b-5p	+	chrC01		novel_106	+	A06				bra-miR1885a	-	chrC02			stu-miR171b-3p	+	chrC05
bra-miR1885a	-	chrC02		zma-miR171b-5p	-	A06				ath-miR171b-5p	+	chrC02			gma-miR168b	-	chrC05
stu-miR171b-3p	+	chrC02		gma-miR408d	-	A06				stu-miR171b-3p	+	chrC02			ath-miR396a-5p	-	chrC05
tae-miR395b	-	chrC02		ptc-miR160g	-	A06				gma-miR168b	+	chrC02			bra-miR390-3p	+	chrC05
gma-miR168b	+	chrC02		hbr-miR156	-	A06				ath-miR164c-3p	-	chrC02			bdi-miR159a-3p	+	chrC05
ath-miR164c-3p	-	chrC02		hci-miR156a	+	A06				tae-miR395b	-	chrC02			ath-miR167c-3p	-	chrC05
ath-miR170-3p	-	chrC02		hci-miR164a	-	A07				pta-miR319	-	chrC02			aly-miR169d-3p	-	chrC05
bra-miR390-3p	+	chrC02		ptc-miR169s	+	A07				bra-miR390-3p	+	chrC02			sbi-miR172b	-	chrC05
pta-miR319	-	chrC02		osa-miR156k	+	A07				ath-miR396a-5p	-	chrC02			ath-miR156f-3p	-	chrC05
ath-miR396a-5p	-	chrC02		gma-miR403a	-	A07				ath-miR167c-3p	-	chrC02			ath-miR171a-3p	+	chrC05
aly-miR169d-3p	-	chrC02		osa-miR393a	-	A07				bdi-miR159a-3p	+	chrC02			novel_108	+	chrC05
bdi-miR159a-3p	+	chrC02		aly-miR845b-5p	+	A07				sbi-miR172b	+	chrC02			bra-miR9558-5p	-	chrC05
bra-miR9566-3p	-	chrC02		ath-miR408-5p	+	A07				aly-miR169d-3p	-	chrC02			gma-miR408d	+	chrC05
sbi-miR172b	+	chrC02		aly-miR166g-5p	-	A07				ath-miR156f-3p	-	chrC02			novel_106	+	chrC05
ath-miR156f-3p	-	chrC02		sly-miR168a-3p	-	A07				ath-miR171a-3p	+	chrC02			zma-miR156h-3p	-	chrC05
ath-miR171a-3p	+	chrC02		mtr-miR166b	-	A07				bra-miR9558-5p	-	chrC02			hbr-miR156	-	chrC05
novel_108	+	chrC02		ath-miR395b	-	A07				novel_108	+	chrC02			ptc-miR160g	+	chrC05
gma-miR408d	+	chrC02		pta-miR159a	-	A07				gma-miR408d	+	chrC02			osa-miR156k	+	chrC05
zma-miR171b-5p	-	chrC02		novel_58	-	A07				novel_106	+	chrC02			zma-miR171c-3p	+	chrC05
novel_106	+	chrC02		novel_95	+	A07				zma-miR171c-3p	-	chrC03			aly-miR845b-5p	+	chrC05
hci-miR156a	-	chrC02		aly-miR165a-5p	+	A07				zma-miR156h-3p	-	chrC03			ptc-miR169s	+	chrC05
ptc-miR160g	-	chrC02		bra-miR9564-5p	-	A07				hbr-miR156	-	chrC03			gma-miR403a	+	chrC05
hbr-miR156	-	chrC03		aly-miR319c-5p	+	A07				ptc-miR160g	-	chrC03			ath-miR408-5p	-	chrC05
osa-miR156k	+	chrC03		ath-miR395a	+	A07				osa-miR156k	+	chrC03			hci-miR164a	+	chrC06
hci-miR164a	-	chrC03		bdi-miR162	-	A07				ptc-miR169s	+	chrC03			osa-miR393a	-	chrC06
ath-miR408-5p	-	chrC03		novel_287	-	A07				hci-miR164a	-	chrC03			sly-miR168a-3p	+	chrC06
gma-miR403a	+	chrC03		ath-miR157d	-	A08				aly-miR845b-5p	+	chrC03			aly-miR166g-5p	+	chrC06
ptc-miR169s	+	chrC03		ata-miR393-5p	-	A08				ath-miR408-5p	-	chrC03			bdi-miR156f-3p	+	chrC06
aly-miR845b-5p	+	chrC03		novel_328	-	A08				gma-miR403a	+	chrC03			mtr-miR166b	-	chrC06
osa-miR393a	-	chrC03		bol-miR9408	+	A08				osa-miR393a	-	chrC03			ath-miR395b	-	chrC06
sly-miR168a-3p	+	chrC03		bra-miR172d-5p	-	A08				bdi-miR156f-3p	+	chrC03			ath-miR395a	-	chrC06
aly-miR166g-5p	+	chrC03		ath-miR157a-5p	-	A08				sly-miR168a-3p	+	chrC03			novel_95	+	chrC06
bdi-miR156f-3p	+	chrC03		bra-miR9563a-3p	+	A08				aly-miR166g-5p	+	chrC03			novel_58	+	chrC06
mtr-miR166b	-	chrC03		gma-miR166u	-	A08				mtr-miR166b	-	chrC03			aly-miR165a-5p	+	chrC06
ath-miR395b	-	chrC03		ath-miR390a-3p	-	A08				ath-miR395b	-	chrC03			pta-miR159c	+	chrC06
novel_58	+	chrC03		gma-miR166m	-	A08				novel_58	+	chrC03			aly-miR319c-5p	+	chrC06
novel_95	+	chrC03		bra-miR5723	-	A08				novel_95	+	chrC03			novel_285	-	chrC06
pta-miR159a	-	chrC03		cpa-miR8155	+	A08				ath-miR395a	-	chrC03			novel_280	+	chrC06
ath-miR395a	-	chrC03		novel_215	+	A08				aly-miR165a-5p	+	chrC03			novel_287	-	chrC06
aly-miR165a-5p	+	chrC03		ghr-miR169b	+	A08				aly-miR319c-5p	+	chrC03			novel_281	-	chrC06
aly-miR319c-5p	+	chrC03		ptc-miR172b-5p	-	A08				novel_285	+	chrC03			bdi-miR162	-	chrC06
bra-miR9564-5p	-	chrC03		ath-miR170-5p	-	A08				pta-miR159c	+	chrC04			ath-miR157d	-	chrC06
pta-miR159c	+	chrC03		ath-miR398b-3p	-	A08				novel_287	-	chrC04			ath-miR169f-3p	-	chrC06
bdi-miR162	-	chrC03		bra-miR9562-5p	-	A08				novel_280	+	chrC04			ata-miR393-5p	-	chrC06
novel_287	-	chrC04		gra-miR166d	+	A08				novel_281	-	chrC04			bra-miR172d-5p	-	chrC06
ath-miR157d	-	chrC04		nta-miR397	+	A08				bdi-miR162	-	chrC04			novel_328	+	chrC06
ata-miR393-5p	-	chrC04		ptc-miR6478	+	A08				ath-miR157d	-	chrC04			bol-miR9409	+	chrC06
novel_328	+	chrC04		gma-miR5368	-	A08				novel_328	+	chrC04			ath-miR157a-5p	-	chrC06
bra-miR172d-5p	-	chrC04		cme-miR166i	-	A08				ath-miR169f-3p	-	chrC04			gma-miR166u	-	chrC06
bol-miR9408	+	chrC04		novel_212	-	A08				bra-miR172d-5p	-	chrC04			bol-miR9408	+	chrC07
gma-miR166u	-	chrC04		bdi-miR5054	-	A08				ata-miR393-5p	-	chrC04			ath-miR390a-3p	-	chrC07
ath-miR390a-3p	-	chrC04		ath-miR168a-3p	-	A08				bol-miR9408	+	chrC04			novel_215	-	chrC07
ath-miR157a-5p	-	chrC04		bra-miR9569-3p	-	A08				bol-miR9409	+	chrC05			cpa-miR8155	+	chrC07
novel_215	-	chrC04		bna-miR2111b-3p	-	A08				gma-miR166u	-	chrC05			osa-miR399j	-	chrC07
bra-miR9563a-3p	+	chrC04		aly-miR838-3p	+	A08				ath-miR390a-3p	-	chrC05			ptc-miR172b-5p	+	chrC07
bra-miR5723	-	chrC04		aly-miR172e-3p	+	A08				ath-miR157a-5p	-	chrC05			ath-miR170-5p	-	chrC07
cpa-miR8155	+	chrC04		bra-miR5654a	-	A08				gma-miR166m	-	chrC05			bra-miR9560a-5p	+	chrC07
gma-miR166m	-	chrC04		mtr-miR171b	+	A08				novel_215	-	chrC05			bra-miR9562-5p	+	chrC07
osa-miR399j	-	chrC04		gma-miR6300	+	A08				cpa-miR8155	+	chrC05			nta-miR397	+	chrC07
ptc-miR172b-5p	-	chrC04		cpa-miR166e	-	A08				osa-miR399j	-	chrC05			ath-miR398b-3p	-	chrC07
ghr-miR169b	+	chrC04		bra-miR5718	-	A08				ghr-miR169b	+	chrC05			gra-miR166d	+	chrC07
bra-miR9562-5p	+	chrC04		novel_148	+	A09				ptc-miR172b-5p	-	chrC05			bna-miR169m	-	chrC07
ath-miR170-5p	-	chrC05		bra-miR5712	+	A09				ath-miR398b-3p	-	chrC05			ptc-miR6478	+	chrC07
ath-miR398b-3p	-	chrC05		zma-miR159h-3p	-	A09				ath-miR170-5p	-	chrC05			ghr-miR169b	+	chrC07
bra-miR9560a-5p	+	chrC05		bra-miR5711	+	A09				bra-miR9562-5p	+	chrC05			gma-miR5368	-	chrC07
nta-miR397	+	chrC05		bra-miR5716	+	A09				nta-miR397	+	chrC05			ath-miR168a-3p	-	chrC07
gra-miR166d	+	chrC05		bra-miR5717	+	A09				bna-miR169m	-	chrC05			cme-miR166i	-	chrC07
novel_212	-	chrC05		mes-miR166i	-	A09				bra-miR9560a-5p	+	chrC05			mtr-miR319a-3p	-	chrC07
ptc-miR6478	+	chrC05		osa-miR159a.1	-	A09				ptc-miR6478	+	chrC05			novel_212	-	chrC07
ath-miR168a-3p	-	chrC05		bra-miR161-3p	-	A09				novel_212	-	chrC05			bna-miR2111b-3p	-	chrC07
gma-miR5368	-	chrC05		ath-miR828	+	A09				ath-miR168a-3p	-	chrC05			bra-miR9569-3p	+	chrC07
cme-miR166i	-	chrC05		bra-miR5715	+	A09				gma-miR5368	-	chrC05			bra-miR5654a	-	chrC07
mtr-miR319a-3p	-	chrC05		zma-miR396g-3p	-	A09				gra-miR166d	+	chrC05			aly-miR172e-3p	+	chrC07
bdi-miR5054	-	chrC05		osa-miR396a-3p	-	A09				cme-miR166i	-	chrC05			vvi-miR169l	-	chrC07
bra-miR5654a	-	chrC05		novel_18	+	A09				mtr-miR319a-3p	-	chrC06			osa-miR399e	-	chrC07
aly-miR838-3p	+	chrC05		ath-miR166a-3p	-	A09				bra-miR5654a	-	chrC06			mtr-miR171b	+	chrC07
bra-miR9569-3p	+	chrC05		ath-miR393a-5p	-	A09				bna-miR2111b-3p	-	chrC06			gma-miR6300	+	chrC07
aly-miR172e-3p	+	chrC05		bna-miR2111c	-	A09				vvi-miR169l	-	chrC06			bra-miR5718	+	chrC07
bna-miR2111b-3p	-	chrC05		cca-miR156b	-	A09				bra-miR9569-3p	+	chrC06			cpa-miR166e	+	chrC08
gma-miR6300	+	chrC05		zma-miR171b-3p	-	A09				aly-miR172e-3p	+	chrC06			zma-miR159h-3p	+	chrC08
cpa-miR166e	-	chrC05		novel_4	+	A09				osa-miR399e	-	chrC06			bra-miR5712	+	chrC08
mtr-miR171b	+	chrC06		bra-miR168a-3p	-	A09				mtr-miR171b	+	chrC06			bra-miR5711	+	chrC08
bra-miR5718	+	chrC06		gma-miR171n	-	A09				gma-miR6300	+	chrC06			novel_148	-	chrC08
novel_148	+	chrC06		novel_7	-	A09				cpa-miR166e	-	chrC06			bra-miR5715	-	chrC08
zma-miR159h-3p	+	chrC06		pab-miR397	-	A09				bra-miR5718	+	chrC06			bra-miR161-3p	-	chrC08
bra-miR5712	+	chrC06		ath-miR824-3p	-	A09				zma-miR159h-3p	+	chrC06			mes-miR166i	+	chrC08
bra-miR5711	+	chrC06		ppt-miR160g	-	A09				bra-miR5712	+	chrC06			ath-miR828	+	chrC08
bra-miR5716	+	chrC06		bna-miR6029	+	A09				novel_148	+	chrC06			osa-miR396a-3p	-	chrC08
bra-miR5717	+	chrC06		gma-miR171m	-	A09				bra-miR5711	+	chrC06			zma-miR396g-3p	-	chrC08
osa-miR159a.1	-	chrC06		ath-miR319c	-	A09				osa-miR159a.1	-	chrC06			zma-miR171b-3p	-	chrC08
mes-miR166i	-	chrC06		cca-miR396c	-	A09				ath-miR828	+	chrC06			cca-miR156b	-	chrC08
ath-miR828	+	chrC06		ptc-miR167f-5p	+	A09				mes-miR166i	-	chrC06			osa-miR159a.1	-	chrC08
bra-miR5715	-	chrC06		cca-miR396a-3p	+	A09				bra-miR161-3p	-	chrC06			ath-miR393a-5p	-	chrC08
bra-miR161-3p	-	chrC06		bra-miR9559-3p	+	A09				bra-miR5715	-	chrC06			bna-miR2111c	-	chrC08
zma-miR396g-3p	-	chrC06		bra-miR9556-3p	+	A09				zma-miR396g-3p	-	chrC06			novel_4	+	chrC08
osa-miR396a-3p	-	chrC06		osa-miR166e-3p	+	A09				osa-miR396a-3p	-	chrC07			bra-miR168a-3p	-	chrC08
zma-miR171b-3p	-	chrC06		bra-miR403-5p	+	A09				cca-miR156b	-	chrC07			gma-miR171n	-	chrC08
novel_18	+	chrC06		bna-miR860	+	A09				zma-miR171b-3p	-	chrC07			novel_7	+	chrC08
cca-miR156b	-	chrC06		ptc-miR396f	-	A09				ath-miR393a-5p	-	chrC07			ath-miR824-3p	-	chrC08
ath-miR166a-3p	-	chrC06		novel_322	+	A09				bna-miR2111c	-	chrC07			ppt-miR160g	-	chrC09
novel_4	+	chrC07		vvi-miR2111-5p	-	A09				novel_4	+	chrC07			ath-miR319c	-	chrC09
ath-miR393a-5p	-	chrC07		novel_320	-	A09				ath-miR166a-3p	-	chrC07			bna-miR6029	+	chrC09
bna-miR2111c	-	chrC07		htu-miR171a	-	A09				gma-miR171n	-	chrC07			bra-miR9567-5p	+	chrC09
gma-miR171n	-	chrC07		novel_242	-	A10				bra-miR168a-3p	-	chrC07			ath-miR319a	-	chrC09
novel_7	+	chrC07		novel_246	+	A10				novel_7	+	chrC07			cca-miR396c	-	chrC09
bra-miR168a-3p	-	chrC07		bra-miR5726	-	A10				bna-miR6029	+	chrC07			ptc-miR167f-5p	+	chrC09
pab-miR397	-	chrC07		bra-miR5721	-	A10				ath-miR824-3p	-	chrC07			osa-miR166e-3p	-	chrC09
ath-miR824-3p	-	chrC07		bra-miR5725	+	A10				ppt-miR160g	-	chrC07			zma-miR156k-5p	+	chrC09
gma-miR171m	+	chrC07		novel_327	+	A10				ath-miR319c	-	chrC07			cca-miR396a-3p	+	chrC09
bna-miR6029	+	chrC07		aly-miR156e-3p	-	A10				cca-miR396c	-	chrC07			aly-miR162a-5p	-	chrC09
ath-miR319c	-	chrC07		bra-miR5724	-	A10				ath-miR319a	-	chrC07			ath-miR162a-5p	-	chrC09
cca-miR396c	-	chrC07		osa-miR159f	+	A10				bra-miR9567-5p	+	chrC07			osa-miR395b	-	chrC09
ath-miR319a	-	chrC07		bra-miR408-3p	+	A10				ptc-miR167f-5p	+	chrC07			bra-miR403-5p	+	chrC09
ppt-miR160g	-	chrC07		osa-miR159c	-	A10				osa-miR166e-3p	-	chrC07			bna-miR860	+	chrC09
bra-miR9559-3p	-	chrC07		mdm-miR396a	-	A10				cca-miR396a-3p	+	chrC08			ptc-miR396f	-	chrC09
bra-miR9556-3p	+	chrC07		csi-miR160	-	A10				aly-miR162a-5p	-	chrC08			novel_322	+	chrC09
ptc-miR167f-5p	+	chrC07		novel_187	+	A10				zma-miR156k-5p	+	chrC08			novel_320	-	chrC09
cca-miR396a-3p	+	chrC08		ath-miR399d	+	A10				bra-miR403-5p	+	chrC08			novel_325	+	chrC09
osa-miR166e-3p	-	chrC08		novel_181	+	A10				ath-miR162a-5p	-	chrC08			novel_242	-	chrC09
aly-miR162a-5p	-	chrC08								bna-miR860	+	chrC08			htu-miR171a	-	chrC09
bra-miR403-5p	+	chrC08								ptc-miR396f	-	chrC08			novel_327	+	chrC09
bna-miR860	+	chrC08								novel_322	+	chrC09			novel_246	+	chrC09
ath-miR162a-5p	-	chrC09								osa-miR395b	-	chrC09			bra-miR5726	+	chrC09
ptc-miR396f	-	chrC09								novel_320	-	chrC09			bra-miR5725	+	chrC09
vvi-miR2111-5p	+	chrC09								novel_325	+	chrC09			bra-miR5722	-	chrC09
novel_322	+	chrC09								novel_327	+	chrC09			aly-miR156e-3p	-	chrC09
novel_320	-	chrC09								novel_246	+	chrC09			bra-miR408-3p	+	chrC09
novel_327	+	chrC09								htu-miR171a	-	chrC09			osa-miR159f	+	chrC09
novel_242	-	chrC09								novel_242	-	chrC09			mdm-miR396a	-	chrC09
novel_246	+	chrC09								bra-miR5726	+	chrC09			csi-miR160	+	chrC09
htu-miR171a	-	chrC09								bra-miR5722	-	chrC09			osa-miR166h-5p	-	chrC09
bra-miR5721	-	chrC09								aly-miR156e-3p	-	chrC09			novel_187	+	chrC09
bra-miR5726	+	chrC09								bra-miR408-3p	+	chrC09			novel_181	+	chrC09
bra-miR5725	+	chrC09								bra-miR5725	+	chrC09			novel_183	-	chrC09
aly-miR156e-3p	-	chrC09								csi-miR160	+	chrC09
bra-miR408-3p	+	chrC09								osa-miR159f	+	chrC09
bra-miR5724	-	chrC09								mdm-miR396a	-	chrC09
csi-miR160	+	chrC09								osa-miR166h-5p	-	chrC09
osa-miR159c	-	chrC09								novel_187	+	chrC09
osa-miR159f	+	chrC09								ath-miR399d	+	chrC09
mdm-miR396a	-	chrC09								novel_183	+	chrC09
osa-miR166h-5p	-	chrC09								novel_181	+	chrC09
novel_187	+	chrC09
novel_181	+	chrC09
ath-miR399d	+	chrC09
